# Supplementary material for: HIPPIE: Integrating Protein Interaction Networks with Experiment Based Quality Scores
Source: PLoS One. 2012 Feb 14;7(2):e31826. doi: 10.1371/journal.pone.0031826 (PMC3279424; doi:10.1371/journal.pone.0031826)
Supplement: Table S1 — Scored dataset of PPIs. The columns indicate (1) UniProt identifier and (2) Entrez Gene identifier of the first protein partner, (3) UniProt identifier and (4) Entrez Gene identifier of the second protein partner, (5) score and (6) a comment field summarizing the origin of the evidence. Evidence is arranged in three types: experiments, pmids, and sources. Experiment types are indicated in Table 2. Pmids are the PMID of manuscripts reporting the interaction. Sources are the datasets where the interaction was found and are indicated in Table 1. Multiple evidences for each type are separated by semicolon and multiple evidence codes for each type are separated by comma. If one protein maps to several genes, each combination of genes is listed in a separate line. This table is available from: http://cbdm.mdc-berlin.de/tools/hippie/hippie_v1_2.txt. (TXT) [file pone.0031826.s001.txt]

uniprot_id_1	gene_id_1	uniprot_id_2	gene_id_2	score	comments
AL1A1_HUMAN	216	AL1A1_HUMAN	216	0.75	experiments:in vivo,Two-hybrid;pmids:12081471,16189514;sources:HPRD,BioGRID,IntAct,MINT,I2D,Rual05
ITA7_HUMAN	3679	ACHA_HUMAN	1134	0.65	experiments:in vivo,Affinity Capture-Western;pmids:10910772;sources:HPRD,BioGRID,I2D
SRGN_HUMAN	5552	CD44_HUMAN	960	0.63	experiments:in vivo;pmids:9334256,16189514,16713569;sources:HPRD,I2D,Rual05,Lim06
GRB7_HUMAN	2886	ERBB2_HUMAN	2064	0.87	experiments:in vitro,in vivo,Reconstituted Complex,protein array;pmids:9079677,16273093;sources:HPRD,BioGRID,MINT,I2D
PAK1_HUMAN	5058	ERBB2_HUMAN	2064	0.65	experiments:in vivo,Affinity Capture-Western;pmids:9774445;sources:HPRD,BioGRID,I2D
DLG4_HUMAN	1742	ERBB2_HUMAN	2064	0.84	experiments:in vivo,Two-hybrid,Affinity Capture-Western,Co-fractionation;pmids:10839362,16713569;sources:HPRD,BioGRID,I2D,Lim06
P85B_HUMAN	5296	ERBB2_HUMAN	2064	0.89	experiments:in vivo,Reconstituted Complex,Biochemical Activity,protein array,pull down;pmids:1334406,16273093,16729043;sources:HPRD,BioGRID,MINT,I2D
PTN18_HUMAN	26469	ERBB2_HUMAN	2064	0.52	experiments:in vitro;pmids:14660651;sources:HPRD,I2D
LAP2_HUMAN	55914	ERBB2_HUMAN	2064	0.96	experiments:in vitro,in vivo,Reconstituted Complex,Two-hybrid,Affinity Capture-Western;pmids:11278603,10878805,12379659;species:Mus musculus (Mouse);sources:HPRD,BioGRID,HomoMINT,I2D
SMUF2_HUMAN	64750	RHG05_HUMAN	394	0.7	experiments:Two-hybrid;pmids:15231748;species:Mus musculus (Mouse);sources:HPRD,MINT,I2D,Colland04
MERL_HUMAN	4771	ERBB2_HUMAN	2064	0.55	experiments:in vitro,in vivo;pmids:12118253;sources:HPRD,I2D
CD82_HUMAN	3732	ERBB2_HUMAN	2064	0.65	experiments:in vivo,Affinity Capture-Western;pmids:14576349;sources:HPRD,BioGRID,I2D
ERRFI_HUMAN	54206	ERBB2_HUMAN	2064	0.65	experiments:in vitro,Two-hybrid;pmids:11003669;sources:HPRD,I2D
MMP7_HUMAN	4316	CD44_HUMAN	960	0.77	experiments:in vitro,in vivo,Affinity Capture-Western;pmids:11825873,16189514;sources:HPRD,BioGRID,I2D,Rual05
TOB1_HUMAN	10140	ERBB2_HUMAN	2064	0.55	experiments:in vitro,in vivo;pmids:8632892;sources:HPRD,I2D
PICK1_HUMAN	9463	ERBB2_HUMAN	2064	0.74	experiments:in vitro,in vivo,Two-hybrid,Affinity Capture-Western;pmids:11278603;sources:HPRD,BioGRID,I2D
SMUF2_HUMAN	64750	TXNIP_HUMAN	10628	0.63	experiments:Two-hybrid;pmids:15231748;sources:HPRD,MINT,I2D,Colland04
DDX20_HUMAN	11218	ETV3_HUMAN	2117	0.59	experiments:in vitro;pmids:12007404;species:Mus musculus (Mouse);sources:HPRD,I2D
TLE1_HUMAN	7088	FOXG1_HUMAN	2290	0.52	experiments:in vivo;pmids:11238932;sources:HPRD,I2D
TLE3_HUMAN	7090	FOXG1_HUMAN	2290	0.52	experiments:in vivo;pmids:11238932;sources:HPRD,I2D
SMAD1_HUMAN	4086	FOXG1_HUMAN	2290	0.73	experiments:in vivo,Reconstituted Complex;pmids:11387330;sources:HPRD,BioGRID
KDM5B_HUMAN	10765	FOXG1_HUMAN	2290	0.73	experiments:in vivo,Two-hybrid,Affinity Capture-Western;pmids:12657635;sources:HPRD,BioGRID
CD4_HUMAN	920	CD44_HUMAN	960	0.62	experiments:in vitro;pmids:7539755,16189514;sources:HPRD,I2D,Rual05
SMUF2_HUMAN	64750	DAB2_HUMAN	1601	0.73	experiments:Two-hybrid;pmids:15231748,16713569;sources:HPRD,MINT,I2D,Colland04,Lim06
CBL_HUMAN	867	VAV_HUMAN	7409	0.89	experiments:in vitro,in vivo,Affinity Capture-Western,Reconstituted Complex,far western blotting,genetic interference;pmids:9200440,11133830,11331248,16713569;sources:HPRD,BioGRID,DIP,I2D,Lim06
PLCG1_HUMAN	5335	VAV_HUMAN	7409	0.85	experiments:in vitro,in vivo,Affinity Capture-Western;pmids:9891995,16467851,16713569;species:Bos taurus (Bovine);sources:HPRD,BioGRID,HomoMINT,I2D,Lim06
PRLR_HUMAN	5618	VAV_HUMAN	7409	0.86	experiments:in vivo,Reconstituted Complex,Affinity Capture-Western;pmids:7768923,11328862;sources:HPRD,BioGRID,I2D
TYK2_HUMAN	7297	VAV_HUMAN	7409	0.75	experiments:in vivo,Affinity Capture-Western;pmids:10673353,16189514;sources:HPRD,BioGRID,I2D,Rual05
SMUF2_HUMAN	64750	IDD_HUMAN	9993	0.63	experiments:Two-hybrid;pmids:15231748;sources:HPRD,MINT,I2D,Colland04
MK01_HUMAN	5594	VAV_HUMAN	7409	0.75	experiments:in vivo,Affinity Capture-Western;pmids:9013873,8900182;sources:HPRD,BioGRID,I2D
VAV_HUMAN	7409	RHOG_HUMAN	391	0.52	experiments:in vitro;pmids:12376551;sources:HPRD,I2D
RASH_HUMAN	3265	VAV_HUMAN	7409	0.62	experiments:in vivo;pmids:8554611,16713569;sources:HPRD,I2D,Lim06
BTK_HUMAN	695	VAV_HUMAN	7409	0.65	experiments:in vivo,Affinity Capture-Western;pmids:9201297;sources:HPRD,BioGRID,I2D
TGFR1_HUMAN	7046	CD44_HUMAN	960	0.74	experiments:in vitro,in vivo,Reconstituted Complex;pmids:12145287;sources:HPRD,BioGRID,I2D
KSYK_HUMAN	6850	VAV_HUMAN	7409	0.9	experiments:in vitro,in vivo,Two-hybrid,Affinity Capture-Western,Reconstituted Complex,Biochemical Activity;pmids:8986718,8900182,11331248,16189514;sources:HPRD,BioGRID,I2D,Rual05
SHB_HUMAN	6461	VAV_HUMAN	7409	0.77	experiments:in vitro,in vivo,Affinity Capture-Western,Reconstituted Complex;pmids:12084069;sources:HPRD,BioGRID,I2D
KPCT_HUMAN	5588	VAV_HUMAN	7409	0.65	experiments:in vivo,Affinity Capture-Western;pmids:10725744;sources:HPRD,BioGRID,I2D
TEC_HUMAN	7006	VAV_HUMAN	7409	0.77	experiments:in vitro,in vivo,Affinity Capture-Western;pmids:7651724,11328862;sources:HPRD,BioGRID,I2D
IL6RB_HUMAN	3572	VAV_HUMAN	7409	0.73	experiments:in vivo,Reconstituted Complex;pmids:9013873;sources:HPRD,BioGRID,I2D
HNRPK_HUMAN	3190	VAV_HUMAN	7409	0.92	experiments:in vitro,in vivo,Two-hybrid,Affinity Capture-Western;pmids:8051112,7862126,16189514,16713569;species:Mus musculus (Mouse);sources:HPRD,BioGRID,HomoMINT,I2D,Rual05,Lim06
SLAP1_HUMAN	6503	VAV_HUMAN	7409	0.87	experiments:in vitro,in vivo,Affinity Capture-Western,Reconstituted Complex;pmids:10662792,16189514;sources:HPRD,BioGRID,I2D,Rual05
FAK2_HUMAN	2185	VAV_HUMAN	7409	0.84	experiments:in vitro,in vivo,Reconstituted Complex;pmids:10867021,16713569;sources:HPRD,BioGRID,I2D,Lim06
EZH2_HUMAN	2146	VAV_HUMAN	7409	0.89	experiments:in vitro,in vivo,Two-hybrid,Reconstituted Complex,Affinity Capture-Western;pmids:8649418,10780782,15882624,16189514;sources:HPRD,BioGRID,I2D,Rual05
LCP2_HUMAN	3937	VAV_HUMAN	7409	0.88	experiments:in vitro,in vivo,Affinity Capture-Western,Reconstituted Complex;pmids:9341187,11331248,9047237,8703037,16189514;sources:HPRD,BioGRID,I2D,Rual05,BIND
TGFR2_HUMAN	7048	CD44_HUMAN	960	0.52	experiments:in vivo;pmids:12145287;sources:HPRD,I2D
ZYX_HUMAN	7791	VAV_HUMAN	7409	0.76	experiments:in vitro,Two-hybrid;pmids:8622875,16189514,16713569;sources:HPRD,I2D,Rual05,Lim06
3BP2_HUMAN	6452	VAV_HUMAN	7409	0.86	experiments:in vivo,Affinity Capture-Western,far western blotting,Two-hybrid;pmids:11390470,17306257;sources:HPRD,BioGRID,MINT,I2D
SIAH2_HUMAN	6478	VAV_HUMAN	7409	0.88	experiments:in vitro,in vivo,Two-hybrid,Reconstituted Complex,Affinity Capture-Western;pmids:10207103,16713569;sources:HPRD,BioGRID,I2D,Lim06
LAT_HUMAN	27040	VAV_HUMAN	7409	0.88	experiments:in vitro,in vivo,Reconstituted Complex,Affinity Capture-Western;pmids:11368773,12186560,16713569;sources:HPRD,BioGRID,I2D,Lim06
GDIR2_HUMAN	397	VAV_HUMAN	7409	0.78	experiments:in vitro,in vivo,Two-hybrid,Affinity Capture-Western,Reconstituted Complex;pmids:10664460;sources:HPRD,BioGRID,I2D,MIPS
SOCS1_HUMAN	8651	VAV_HUMAN	7409	0.74	experiments:in vitro,in vivo,Two-hybrid,Affinity Capture-Western;pmids:10022833;sources:HPRD,BioGRID,I2D,BIND
AOC3_HUMAN	8639	VAV_HUMAN	7409	0.52	experiments:in vivo;pmids:1375396;sources:HPRD,I2D
NEK3_HUMAN	4752	VAV_HUMAN	7409	0.52	experiments:in vivo;pmids:15618286;sources:HPRD,I2D
CBLB_HUMAN	868	VAV_HUMAN	7409	0.75	experiments:in vivo,Affinity Capture-Western;pmids:11857085,16189514;sources:HPRD,BioGRID,I2D,Rual05
BLNK_HUMAN	29760	VAV_HUMAN	7409	0.75	experiments:in vivo,Affinity Capture-Western;pmids:9697839,16189514;sources:HPRD,BioGRID,I2D,Rual05
VAV2_HUMAN	7410	CD44_HUMAN	960	0.65	experiments:in vitro,Affinity Capture-Western;pmids:11606575;sources:HPRD,BioGRID,I2D
RGAP1_HUMAN	29127	VAV_HUMAN	7409	0.83	experiments:in vivo,Reconstituted Complex;pmids:10748082,16189514;sources:HPRD,BioGRID,I2D,Rual05
PAG1_HUMAN	55824	VAV_HUMAN	7409	0.73	experiments:in vitro,Reconstituted Complex;pmids:10790433;sources:HPRD,BioGRID,I2D
DOCK2_HUMAN	1794	VAV_HUMAN	7409	0.65	experiments:in vitro,Affinity Capture-Western;pmids:12393632;sources:HPRD,BioGRID,I2D
SMUF2_HUMAN	64750	F175B_HUMAN	23172	0.63	experiments:Two-hybrid;pmids:15231748;sources:HPRD,MINT,I2D,Colland04
SMUF2_HUMAN	64750	GCP60_HUMAN	64746	0.63	experiments:Two-hybrid;pmids:15231748;sources:HPRD,MINT,I2D,Colland04
YES_HUMAN	7525	YES_HUMAN	7525	0.62	experiments:in vitro,in vivo;pmids:9794236;species:Mus musculus (Mouse);sources:HPRD,I2D
PECA1_HUMAN	5175	YES_HUMAN	7525	0.67	experiments:in vitro,in vivo,Affinity Capture-Western;pmids:10858437;sources:HPRD,BioGRID,I2D
CD36_HUMAN	948	YES_HUMAN	7525	0.75	experiments:in vivo,Affinity Capture-Western;pmids:7521304,1715582;sources:HPRD,BioGRID,I2D
RL10_HUMAN	6134	YES_HUMAN	7525	0.75	experiments:in vivo,Two-hybrid,Affinity Capture-Western,pull down;pmids:12138090;sources:HPRD,BioGRID,MINT,I2D
RON_HUMAN	4486	YES_HUMAN	7525	0.55	experiments:in vitro,in vivo;pmids:8918464;sources:HPRD,I2D
ERBB4_HUMAN	2066	CD44_HUMAN	960	0.67	experiments:in vitro,in vivo,Affinity Capture-Western;pmids:11825873;sources:HPRD,BioGRID,I2D
TYRO3_HUMAN	7301	YES_HUMAN	7525	0.52	experiments:in vivo;pmids:7537495;sources:HPRD,I2D
ADA12_HUMAN	8038	YES_HUMAN	7525	0.62	experiments:in vitro,in vivo;pmids:11127814;species:Mus musculus (Mouse);sources:HPRD,I2D
NPHN_HUMAN	4868	YES_HUMAN	7525	0.75	experiments:in vivo,Affinity Capture-Western;pmids:12846735,12668668;sources:HPRD,BioGRID,I2D
OCLN_HUMAN	4950	YES_HUMAN	7525	0.65	experiments:in vivo,Affinity Capture-Western;pmids:11950934;sources:HPRD,BioGRID,I2D
DLG4_HUMAN	1742	YES_HUMAN	7525	0.52	experiments:in vivo;pmids:9892651;sources:HPRD,I2D
CD2AP_HUMAN	23607	YES_HUMAN	7525	0.52	experiments:in vitro;pmids:10339567;sources:HPRD,I2D
TRPV4_HUMAN	59341	YES_HUMAN	7525	0.67	experiments:in vitro,in vivo,Affinity Capture-Western;pmids:12538589;sources:HPRD,BioGRID,I2D
SMUF2_HUMAN	64750	SF3A2_HUMAN	8175	0.63	experiments:Two-hybrid;pmids:15231748;sources:HPRD,MINT,I2D,Colland04
GPVI_HUMAN	51206	YES_HUMAN	7525	0.65	experiments:in vivo,anti bait coimmunoprecipitation;pmids:1715582;sources:HPRD,IntAct,I2D
ASPP2_HUMAN	7159	YES_HUMAN	7525	0.52	experiments:in vivo;pmids:11278422;sources:HPRD,I2D
TIAM1_HUMAN	7074	CD44_HUMAN	960	0.74	experiments:in vitro,in vivo,Reconstituted Complex;pmids:10636882;sources:HPRD,BioGRID,I2D
SP1_HUMAN	6667	REL_HUMAN	5966	0.73	experiments:in vitro,Reconstituted Complex;pmids:7933095;sources:HPRD,BioGRID,I2D
ELF1_HUMAN	1997	REL_HUMAN	5966	0.73	experiments:in vitro,Reconstituted Complex;pmids:7862168;sources:HPRD,BioGRID,I2D
SMUF2_HUMAN	64750	ACOX3_HUMAN	8310	0.63	experiments:Two-hybrid;pmids:15231748;sources:HPRD,MINT,I2D,Colland04
SMUF2_HUMAN	64750	RN111_HUMAN	54778	0.63	experiments:Two-hybrid;pmids:15231748;sources:HPRD,MINT,I2D,Colland04
NKRF_HUMAN	55922	REL_HUMAN	5966	0.73	experiments:in vitro,Reconstituted Complex;pmids:10562553;sources:HPRD,BioGRID,I2D
TBP_HUMAN	6908	REL_HUMAN	5966	0.83	experiments:in vitro,Reconstituted Complex;pmids:8413269,16713569;sources:HPRD,BioGRID,I2D,Lim06
SMUF2_HUMAN	64750	TM139_HUMAN	135932	0.63	experiments:Two-hybrid;pmids:15231748;sources:HPRD,MINT,I2D,Colland04
SMUF2_HUMAN	64750	LAPM5_HUMAN	7805	0.63	experiments:Two-hybrid;pmids:15231748;sources:HPRD,MINT,I2D,Colland04
MK08_HUMAN	5599	REL_HUMAN	5966	0.73	experiments:in vivo,Two-hybrid,Affinity Capture-Western;pmids:8621542;sources:HPRD,BioGRID,I2D,MIPS
SMUF2_HUMAN	64750	RU17_HUMAN	6625	0.63	experiments:Two-hybrid;pmids:15231748;sources:HPRD,MINT,I2D,Colland04
DMP1_HUMAN	1758	CD44_HUMAN	960	0.52	experiments:in vitro;pmids:11825898;sources:HPRD,I2D
PP4C_HUMAN	5531	REL_HUMAN	5966	0.78	experiments:in vitro,in vivo,Two-hybrid,Reconstituted Complex,Affinity Capture-Western;pmids:9837938;sources:HPRD,BioGRID,I2D
NU155_HUMAN	9631	ZFYV9_HUMAN	9372	0.73	experiments:Two-hybrid;pmids:16189514,15231748;sources:HPRD,MINT,I2D,Rual05,Colland04
SUMF2_HUMAN	25870	ZFYV9_HUMAN	9372	0.73	experiments:Two-hybrid;pmids:16189514,15231748;sources:HPRD,MINT,I2D,Rual05,Colland04
ETS2_HUMAN	2114	ZFYV9_HUMAN	9372	0.73	experiments:Two-hybrid;pmids:16189514,15231748;sources:HPRD,MINT,I2D,Rual05,Colland04
SMAD7_HUMAN	4092	ZN107_HUMAN	51427	0.63	experiments:Two-hybrid;pmids:15231748;sources:HPRD,MINT,I2D,Colland04
SMAD7_HUMAN	4092	ZBT44_HUMAN	29068	0.63	experiments:Two-hybrid;pmids:15231748;sources:HPRD,Colland04
SMAD7_HUMAN	4092	TTF2_HUMAN	8458	0.63	experiments:Two-hybrid;pmids:15231748;sources:HPRD,MINT,I2D,Colland04
HSP7C_HUMAN	3312	REL_HUMAN	5966	0.75	experiments:in vitro,tandem affinity purification;pmids:2155506,14743216;sources:HPRD,IntAct,I2D
SMAD7_HUMAN	4092	MYOD1_HUMAN	4654	0.63	experiments:Two-hybrid;pmids:15231748;sources:HPRD,MINT,I2D,Colland04
TF2B_HUMAN	2959	REL_HUMAN	5966	0.73	experiments:in vitro,Reconstituted Complex;pmids:8413269;sources:HPRD,BioGRID,I2D
ARHG1_HUMAN	9138	CD44_HUMAN	960	0.75	experiments:in vivo,Affinity Capture-Western;pmids:12748184,16189514;sources:HPRD,BioGRID,I2D,Rual05
SMAD7_HUMAN	4092	SOX5_HUMAN	6660	0.63	experiments:Two-hybrid;pmids:15231748;sources:HPRD,MINT,I2D,Colland04
SMAD7_HUMAN	4092	ASH1L_HUMAN	55870	0.63	experiments:Two-hybrid;pmids:15231748;sources:HPRD,MINT,I2D,Colland04
SMAD7_HUMAN	4092	ZBT11_HUMAN	27107	0.63	experiments:Two-hybrid;pmids:15231748;sources:HPRD,MINT,I2D,Colland04
REL_HUMAN	5966	CALM_HUMAN	801	0.75	experiments:in vitro,tandem affinity purification;pmids:12556500,14743216;sources:HPRD,IntAct,I2D
REL_HUMAN	5966	CALM_HUMAN	805	0.75	experiments:in vitro,tandem affinity purification;pmids:12556500,14743216;sources:HPRD,IntAct,I2D
REL_HUMAN	5966	CALM_HUMAN	808	0.75	experiments:in vitro,tandem affinity purification;pmids:12556500,14743216;sources:HPRD,IntAct,I2D
SMAD7_HUMAN	4092	SOX13_HUMAN	9580	0.63	experiments:Two-hybrid;pmids:15231748;sources:HPRD,MINT,I2D,Colland04
KIT_HUMAN	3815	KIT_HUMAN	3815	0.62	experiments:in vitro;pmids:10377264,9799234;sources:HPRD,I2D
LYN_HUMAN	4067	KIT_HUMAN	3815	0.87	experiments:in vitro,in vivo,Affinity Capture-Western,Reconstituted Complex;pmids:9341198,11825908;sources:HPRD,BioGRID,I2D
P85A_HUMAN	5295	KIT_HUMAN	3815	0.89	experiments:in vitro,in vivo,Two-hybrid,Reconstituted Complex,Affinity Capture-Western;pmids:7509796,10022833,11071635,16713569;sources:HPRD,BioGRID,I2D,Lim06
PLCG1_HUMAN	5335	KIT_HUMAN	3815	0.91	experiments:in vivo,Reconstituted Complex;pmids:7536744,11071635,16713569;species:Mus musculus (Mouse);sources:HPRD,BioGRID,I2D,Lim06
PTN11_HUMAN	5781	KIT_HUMAN	3815	0.87	experiments:in vitro,in vivo,Reconstituted Complex,Affinity Capture-Western;pmids:7523381,9528781;sources:HPRD,BioGRID,I2D,BIND
MERL_HUMAN	4771	CD44_HUMAN	960	0.78	experiments:in vitro,in vivo,Affinity Capture-Western;pmids:12356905,17891137,16189514;sources:HPRD,BioGRID,I2D,Rual05
PTN6_HUMAN	5777	KIT_HUMAN	3815	0.87	experiments:in vitro,in vivo,Affinity Capture-Western,Reconstituted Complex;pmids:7684496,9528781;sources:HPRD,BioGRID,I2D
KPCA_HUMAN	5578	KIT_HUMAN	3815	0.55	experiments:in vitro,in vivo;pmids:7539802;sources:HPRD,I2D
SCF_HUMAN	4254	KIT_HUMAN	3815	0.9	experiments:in vitro,in vivo,Affinity Capture-Western,Reconstituted Complex,competition binding,x-ray crystallography;pmids:1375232,7680037,17662946;sources:HPRD,BioGRID,IntAct,I2D
SRC_HUMAN	6714	KIT_HUMAN	3815	0.52	experiments:in vitro;pmids:12878163;sources:HPRD,I2D
MATK_HUMAN	4145	KIT_HUMAN	3815	0.83	experiments:in vitro,Reconstituted Complex;pmids:9038210,7536744;sources:HPRD,BioGRID,I2D
KIT_HUMAN	3815	STAT1_HUMAN	6772	0.78	experiments:in vivo,Affinity Capture-Western,Reconstituted Complex,Biochemical Activity;pmids:9355737;sources:HPRD,BioGRID,I2D,BIND
PTPRO_HUMAN	5800	KIT_HUMAN	3815	0.65	experiments:in vivo,Affinity Capture-Western;pmids:10397721;sources:HPRD,BioGRID,I2D
TEC_HUMAN	7006	KIT_HUMAN	3815	0.87	experiments:in vitro,in vivo,Affinity Capture-Western,Reconstituted Complex;pmids:7526158,11071635;sources:HPRD,BioGRID,I2D
GRB7_HUMAN	2886	KIT_HUMAN	3815	0.74	experiments:in vitro,in vivo,Reconstituted Complex;pmids:10377264;sources:HPRD,BioGRID,I2D
GRB10_HUMAN	2887	KIT_HUMAN	3815	0.78	experiments:in vitro,in vivo,Two-hybrid,Reconstituted Complex,Affinity Capture-Western;pmids:11809791;sources:HPRD,BioGRID,I2D
FCG3A_HUMAN	2214	CD38_HUMAN	952	0.77	experiments:in vitro,FRET;pmids:11895784,16189514;sources:HPRD,BioGRID,I2D,Rual05
CRKL_HUMAN	1399	KIT_HUMAN	3815	0.86	experiments:in vivo,Reconstituted Complex,Affinity Capture-Western;pmids:9092574,11071635;sources:HPRD,BioGRID,I2D
DOK1_HUMAN	1796	KIT_HUMAN	3815	0.77	experiments:in vitro,in vivo,Affinity Capture-Western,Reconstituted Complex;pmids:11825908;sources:HPRD,BioGRID,I2D
P85B_HUMAN	5296	KIT_HUMAN	3815	0.77	experiments:in vitro,in vivo,Two-hybrid;pmids:7537096,10022833;sources:HPRD,BioGRID,I2D,BIND
SOCS1_HUMAN	8651	KIT_HUMAN	3815	0.73	experiments:in vivo,Two-hybrid,Affinity Capture-Western;pmids:10022833;sources:HPRD,BioGRID,I2D,BIND
GRAP_HUMAN	10750	KIT_HUMAN	3815	0.84	experiments:in vitro,in vivo,Reconstituted Complex;pmids:8647802,16713569;sources:HPRD,BioGRID,I2D,Lim06
GRAP2_HUMAN	9402	KIT_HUMAN	3815	0.59	experiments:in vitro;pmids:9872323;species:Mus musculus (Mouse);sources:HPRD,I2D
SH2B3_HUMAN	10019	KIT_HUMAN	3815	0.59	experiments:in vitro;pmids:11805142;species:Mus musculus (Mouse);sources:HPRD,I2D
CD81_HUMAN	975	KIT_HUMAN	3815	0.65	experiments:in vivo,Affinity Capture-Western;pmids:12036870;sources:HPRD,BioGRID,I2D
MPDZ_HUMAN	8777	KIT_HUMAN	3815	0.77	experiments:in vitro,Two-hybrid,Reconstituted Complex;pmids:11018522;sources:HPRD,BioGRID,I2D
SPRE1_HUMAN	161742	KIT_HUMAN	3815	0.59	experiments:in vitro;pmids:12646235;species:Mus musculus (Mouse);sources:HPRD,I2D
LCK_HUMAN	3932	CD38_HUMAN	952	0.65	experiments:in vitro,in vivo;pmids:16189514,10636863;sources:HPRD,I2D,Rual05,MIPS
STAP1_HUMAN	26228	KIT_HUMAN	3815	0.74	experiments:in vitro,in vivo,Two-hybrid;pmids:10679268;species:Mus musculus (Mouse);sources:HPRD,I2D
SH2B2_HUMAN	10603	KIT_HUMAN	3815	0.52	experiments:in vitro;pmids:10872802;sources:HPRD,I2D
SPRE2_HUMAN	200734	KIT_HUMAN	3815	0.68	experiments:in vivo;pmids:14981116,12646235;species:Mus musculus (Mouse);sources:HPRD,I2D
FGR_HUMAN	2268	FGR_HUMAN	2268	0.55	experiments:in vitro,in vivo;pmids:7515063;sources:HPRD,I2D
CBL_HUMAN	867	FGR_HUMAN	2268	0.75	experiments:in vivo,Affinity Capture-Western;pmids:12435267,7721825;sources:HPRD,BioGRID,I2D
FGR_HUMAN	2268	SRC_HUMAN	6714	0.63	experiments:in vitro;pmids:12468645,12387813,7678701,9208935;sources:HPRD,I2D
WASP_HUMAN	7454	FGR_HUMAN	2268	0.95	experiments:in vitro,in vivo,Affinity Capture-Western,Reconstituted Complex,pull down;pmids:8824280,10358777,7565724,8805332;species:Saccharomyces cerevisiae (Baker's yeast);sources:HPRD,BioGRID,MINT,I2D,Ortho
CD24_HUMAN	100133941	FGR_HUMAN	2268	0.65	experiments:in vivo,Affinity Capture-Western;pmids:8753773;sources:HPRD,BioGRID,I2D
KSYK_HUMAN	6850	FGR_HUMAN	2268	0.84	experiments:in vitro,in vivo,Affinity Capture-Western,Two-hybrid;pmids:11672534,15536084;sources:HPRD,BioGRID,MINT,I2D
FAK1_HUMAN	5747	FGR_HUMAN	2268	0.65	experiments:in vivo,Affinity Capture-Western;pmids:12387730;sources:HPRD,BioGRID,I2D
PECA1_HUMAN	5175	CD38_HUMAN	952	0.52	experiments:in vitro;pmids:9551996;sources:HPRD,I2D
DAB2_HUMAN	1601	FGR_HUMAN	2268	0.83	experiments:in vitro,Reconstituted Complex;pmids:12473651,16713569;sources:HPRD,BioGRID,I2D,Lim06
CCR3_HUMAN	1232	FGR_HUMAN	2268	0.65	experiments:in vivo,Affinity Capture-Western;pmids:10527858;sources:HPRD,BioGRID,I2D
FGR_HUMAN	2268	HCLS1_HUMAN	3059	0.81	experiments:in vitro,in vivo,Reconstituted Complex;pmids:10066823;species:Saccharomyces cerevisiae (Baker's yeast);sources:HPRD,BioGRID,I2D,Ortho
SLAF1_HUMAN	6504	FGR_HUMAN	2268	0.67	experiments:in vitro,in vivo,Affinity Capture-Western;pmids:10229804;sources:HPRD,BioGRID,I2D
EBP2_HUMAN	10969	FGF3_HUMAN	2248	0.78	experiments:in vitro,in vivo,Two-hybrid,Reconstituted Complex,Affinity Capture-Western;pmids:11438656;sources:HPRD,BioGRID,I2D
DLL4_HUMAN	54567	NOTC4_HUMAN	4855	0.55	experiments:in vitro,in vivo;pmids:12814948;sources:HPRD,I2D
MAML1_HUMAN	9794	NOTC4_HUMAN	4855	0.87	experiments:in vitro,in vivo,Two-hybrid,Reconstituted Complex;pmids:11101851,11585921;sources:HPRD,BioGRID,I2D
FBXW7_HUMAN	55294	NOTC4_HUMAN	4855	0.52	experiments:in vivo;pmids:11585921;sources:HPRD,I2D
INS_HUMAN	3630	NOV_HUMAN	4856	0.83	experiments:in vitro,Reconstituted Complex;pmids:10084601,16189514;sources:HPRD,BioGRID,I2D,Rual05
CD4_HUMAN	920	CD38_HUMAN	952	0.62	experiments:in vitro;pmids:7539755,16189514;sources:HPRD,I2D,Rual05
NOTC1_HUMAN	4851	NOV_HUMAN	4856	0.86	experiments:in vivo,Affinity Capture-Western,Reconstituted Complex;pmids:12050162,16713569;sources:HPRD,BioGRID,I2D,Lim06
DLL1_HUMAN	28514	NOV_HUMAN	4856	0.55	experiments:in vitro,in vivo;pmids:12050162;sources:HPRD,I2D
S10A4_HUMAN	6275	NOV_HUMAN	4856	0.77	experiments:in vitro,in vivo,Two-hybrid;pmids:12147716,14606958;sources:HPRD,I2D
NFAC1_HUMAN	4772	PIM1_HUMAN	5292	0.74	experiments:in vitro,in vivo,Biochemical Activity,Affinity Capture-Western;pmids:11823475;sources:HPRD,BioGRID,I2D
PTPRO_HUMAN	5800	PIM1_HUMAN	5292	0.55	experiments:in vitro,in vivo;pmids:11368509;sources:HPRD,I2D
SND1_HUMAN	27044	PIM1_HUMAN	5292	0.74	experiments:in vitro,in vivo,Two-hybrid,Affinity Capture-Western;pmids:9809063;sources:HPRD,BioGRID,I2D
CBX3_HUMAN	11335	PIM1_HUMAN	5292	0.89	experiments:in vitro,in vivo,Two-hybrid,Biochemical Activity,Reconstituted Complex,Affinity Capture-Western;pmids:10664448,16713569;sources:HPRD,BioGRID,I2D,Lim06
CBX1_HUMAN	10951	PIM1_HUMAN	5292	0.67	experiments:in vitro,in vivo,Affinity Capture-Western;pmids:12111331;sources:HPRD,BioGRID,I2D
NHEJ1_HUMAN	79840	NHEJ1_HUMAN	79840	0.65	experiments:in vivo,coimmunoprecipitation;pmids:16439205;sources:HPRD,IntAct,I2D
FZD5_HUMAN	7855	WNT5A_HUMAN	7474	0.52	experiments:in vivo;pmids:9054360;sources:HPRD,I2D
CO9_HUMAN	735	CD59_HUMAN	966	0.83	experiments:in vitro,Reconstituted Complex;pmids:7523406,1377690;sources:HPRD,BioGRID,I2D
ROR2_HUMAN	4920	WNT5A_HUMAN	7474	0.59	experiments:in vitro;pmids:12839624;species:Mus musculus (Mouse);sources:HPRD,I2D
FZD1_HUMAN	8321	WNT5A_HUMAN	7474	0.65	experiments:in vivo,Affinity Capture-Western;pmids:10557084;sources:HPRD,BioGRID,I2D,MIPS
PTN6_HUMAN	5777	ROS_HUMAN	6098	0.88	experiments:in vivo,Two-hybrid,Biochemical Activity,Affinity Capture-Western,phosphatase assay;pmids:11266449,17416557;sources:HPRD,BioGRID,MINT,I2D
ABL1_HUMAN	25	ROS_HUMAN	6098	0.63	experiments:Two-hybrid;pmids:11266449;sources:HPRD,I2D
VAV3_HUMAN	10451	ROS_HUMAN	6098	0.73	experiments:in vivo,Two-hybrid,Affinity Capture-Western;pmids:11094073;sources:HPRD,BioGRID,I2D
GDIB_HUMAN	2665	RAB8A_HUMAN	4218	0.89	experiments:in vitro,Reconstituted Complex;pmids:10512627,16189514;species:Saccharomyces cerevisiae (Baker's yeast);sources:HPRD,BioGRID,Ortho,Rual05
OPTN_HUMAN	10133	RAB8A_HUMAN	4218	0.94	experiments:Two-hybrid,Reconstituted Complex,Affinity Capture-Western;pmids:11137014,16189514;species:Canis familiaris (Dog);sources:HPRD,BioGRID,HomoMINT,I2D,Rual05,BIND
M4K2_HUMAN	5871	RAB8A_HUMAN	4218	0.74	experiments:in vivo,Two-hybrid,Affinity Capture-Western,Co-fractionation;pmids:8643544;sources:HPRD,BioGRID,I2D
RPH3L_HUMAN	9501	RAB8A_HUMAN	4218	0.65	experiments:in vivo,Affinity Capture-Western;pmids:12578829;sources:HPRD,BioGRID
CO8A_HUMAN	731	CD59_HUMAN	966	0.73	experiments:in vitro,Reconstituted Complex;pmids:7544344;sources:HPRD,BioGRID,I2D
SYTL4_HUMAN	94121	RAB8A_HUMAN	4218	0.95	experiments:in vitro,in vivo,Affinity Capture-Western,Reconstituted Complex;pmids:11773082,12590134,12176990,16189514;species:Mus musculus (Mouse);sources:HPRD,BioGRID,I2D,Rual05
RIMS2_HUMAN	9699	RAB8A_HUMAN	4218	0.72	experiments:in vitro,Affinity Capture-Western;pmids:12578829;species:Mus musculus (Mouse);sources:HPRD,BioGRID,I2D
RP3A_HUMAN	22895	RAB8A_HUMAN	4218	0.72	experiments:in vitro,Affinity Capture-Western;pmids:12578829;species:Mus musculus (Mouse);sources:HPRD,BioGRID,I2D
VGFR1_HUMAN	2321	VGFR1_HUMAN	2321	0.55	experiments:in vitro,in vivo;pmids:11513746;sources:HPRD,I2D
VGFR2_HUMAN	3791	VGFR1_HUMAN	2321	0.75	experiments:in vivo,Biochemical Activity;pmids:10865839,12796773;sources:HPRD,BioGRID,I2D
VEGFA_HUMAN	7422	VGFR1_HUMAN	2321	0.88	experiments:in vitro,in vivo,x-ray crystallography,coimmunoprecipitation,genetic interference;pmids:8621427,17051153,9393862,10543948,8631822;sources:HPRD,IntAct,DIP,I2D,BIND
PLCG2_HUMAN	5336	VGFR1_HUMAN	2321	0.65	experiments:in vitro,Two-hybrid;pmids:9398617;sources:HPRD,I2D
SHC1_HUMAN	6464	VGFR1_HUMAN	2321	0.67	experiments:in vitro,in vivo,Two-hybrid;pmids:10749680;sources:HPRD,BioGRID,I2D
PLGF_HUMAN	5228	VGFR1_HUMAN	2321	0.9	experiments:in vitro,Reconstituted Complex,x-ray crystallography,coimmunoprecipitation;pmids:9452434,14684734,8700872;sources:HPRD,BioGRID,IntAct,DIP,I2D
VEGFB_HUMAN	7423	VGFR1_HUMAN	2321	0.86	experiments:in vivo,Affinity Capture-Western,Reconstituted Complex;pmids:9751730,10409677;sources:HPRD,BioGRID,I2D
GNAI3_HUMAN	2773	CD59_HUMAN	966	0.55	experiments:in vitro,in vivo;pmids:8650218;sources:HPRD,I2D
ATR_HUMAN	545	VGFR1_HUMAN	2321	0.67	experiments:in vitro,in vivo,Two-hybrid;pmids:10749680;sources:HPRD,I2D
ERG_HUMAN	2078	ERG_HUMAN	2078	0.55	experiments:in vitro,in vivo;pmids:9681824;sources:HPRD,I2D
SPI1_HUMAN	6688	ERG_HUMAN	2078	0.52	experiments:in vitro;pmids:9681824;sources:HPRD,I2D
FLI1_HUMAN	2313	ERG_HUMAN	2078	0.52	experiments:in vitro;pmids:9681824;sources:HPRD,I2D
ETV1_HUMAN	2115	ERG_HUMAN	2078	0.52	experiments:in vitro;pmids:9681824;sources:HPRD,I2D
SETB1_HUMAN	9869	ERG_HUMAN	2078	0.81	experiments:in vitro,in vivo,Two-hybrid,anti bait coimmunoprecipitation;pmids:11791185;species:Mus musculus (Mouse);sources:HPRD,IntAct,I2D
SMAD7_HUMAN	4092	TTF1_HUMAN	7270	0.63	experiments:Two-hybrid;pmids:15231748;sources:HPRD,MINT,I2D,Colland04
SOS1_HUMAN	6654	RRAS_HUMAN	6237	0.52	experiments:in vivo;pmids:11560935;sources:HPRD,I2D
ARAF_HUMAN	369	RRAS_HUMAN	6237	0.75	experiments:in vitro,Two-hybrid;pmids:10848612,12620389;sources:HPRD,BioGRID,I2D
NCK1_HUMAN	4690	RRAS_HUMAN	6237	0.88	experiments:in vivo,Two-hybrid,Reconstituted Complex,Affinity Capture-Western,peptide array;pmids:10671570,17474147;sources:HPRD,BioGRID,IntAct,MINT,I2D
CD9_HUMAN	928	CD59_HUMAN	966	0.62	experiments:in vitro;pmids:1377690,16189514;sources:HPRD,I2D,Rual05
EPHB2_HUMAN	2048	RRAS_HUMAN	6237	0.52	experiments:in vitro;pmids:10570155;sources:HPRD,I2D
GNDS_HUMAN	5900	RRAS_HUMAN	6237	0.77	experiments:in vitro,Two-hybrid,Reconstituted Complex;pmids:7809086;sources:HPRD,BioGRID,I2D
RASF5_HUMAN	83593	RRAS_HUMAN	6237	0.87	experiments:in vitro,in vivo,Reconstituted Complex,Affinity Capture-Western;pmids:11857081,16713569;sources:HPRD,BioGRID,I2D,Lim06
NAV2_HUMAN	89797	RRAS_HUMAN	6237	0.52	experiments:in vitro;pmids:15031288;sources:HPRD,I2D
RAIN_HUMAN	54922	RRAS_HUMAN	6237	0.65	experiments:in vitro,Two-hybrid;pmids:15031288;sources:HPRD,I2D
CO4A5_HUMAN	1287	ONCM_HUMAN	5008	0.52	experiments:in vitro;pmids:11711546;sources:HPRD,I2D
CO4A6_HUMAN	1288	ONCM_HUMAN	5008	0.62	experiments:in vitro;pmids:11711546,16189514;sources:HPRD,I2D,Rual05
IL6RB_HUMAN	3572	ONCM_HUMAN	5008	0.8	experiments:in vitro,pull down,coimmunoprecipitation;pmids:8999038,16051226;sources:HPRD,MINT,DIP,I2D
OSMR_HUMAN	9180	ONCM_HUMAN	5008	0.65	experiments:in vitro,in vivo;pmids:10997905,8999038;sources:HPRD,I2D
CD2_HUMAN	914	CD59_HUMAN	966	0.62	experiments:in vitro;pmids:1377404,16189514;sources:HPRD,I2D,Rual05
LYN_HUMAN	4067	LYN_HUMAN	4067	0.82	experiments:in vitro,in vivo,protein kinase assay;pmids:11943772,9171348,11744621,14993658;sources:HPRD,IntAct,I2D
CBL_HUMAN	867	LYN_HUMAN	4067	0.94	experiments:in vivo,Affinity Capture-Western,coimmunoprecipitation,Two-hybrid;pmids:12149655,8621719,12244174,9160881;species:Mus musculus (Mouse);sources:HPRD,BioGRID,MINT,DIP,I2D,BIND
LYN_HUMAN	4067	PLCG1_HUMAN	5335	0.66	experiments:in vitro,in vivo;pmids:10586033,8885868,8657103,1689310,7682059,15144186;sources:HPRD,I2D
PECA1_HUMAN	5175	LYN_HUMAN	4067	0.67	experiments:in vitro,in vivo,Affinity Capture-Western;pmids:10858437;sources:HPRD,BioGRID,I2D
CD36_HUMAN	948	LYN_HUMAN	4067	0.65	experiments:in vivo,Affinity Capture-Western;pmids:1715582;sources:HPRD,BioGRID,I2D
PTN6_HUMAN	5777	LYN_HUMAN	4067	0.85	experiments:in vitro,in vivo,Reconstituted Complex;pmids:10574931,11042209,12468540,8114715,8692915,10488096;sources:HPRD,BioGRID,I2D
TYK2_HUMAN	7297	LYN_HUMAN	4067	0.73	experiments:in vitro,Reconstituted Complex;pmids:9633884;sources:HPRD,BioGRID,I2D
LYN_HUMAN	4067	KPCD_HUMAN	5580	0.62	experiments:in vitro;pmids:10945993,7575560;sources:HPRD,I2D
LYN_HUMAN	4067	BTK_HUMAN	695	0.85	experiments:in vitro,in vivo,Reconstituted Complex;pmids:8058772,11226282,11598012,8629002,8630736;sources:HPRD,BioGRID,I2D
GRIA3_HUMAN	2892	LYN_HUMAN	4067	0.52	experiments:in vivo;pmids:9892356;sources:HPRD,I2D
DEST_HUMAN	11034	ACTG_HUMAN	71	0.82	experiments:in vitro,Two-hybrid;pmids:8399167,16189514;species:Saccharomyces cerevisiae (Baker's yeast);sources:HPRD,BioGRID,IntAct,MINT,I2D,Ortho,Rual05
SRC_HUMAN	6714	CD59_HUMAN	966	0.62	experiments:in vivo;pmids:12219031,16189514;sources:HPRD,I2D,Rual05
MATK_HUMAN	4145	LYN_HUMAN	4067	0.65	experiments:in vitro,in vivo;pmids:9171348,1722201;sources:HPRD,I2D
CD24_HUMAN	100133941	LYN_HUMAN	4067	0.65	experiments:in vivo,Affinity Capture-Western;pmids:8753773;sources:HPRD,BioGRID,I2D
LYN_HUMAN	4067	KSYK_HUMAN	6850	0.89	experiments:in vitro,in vivo,Affinity Capture-Western,Reconstituted Complex,coimmunoprecipitation;pmids:7831290,11536198,8621719,9820500;sources:HPRD,BioGRID,DIP,I2D
PDE4A_HUMAN	5141	LYN_HUMAN	4067	0.89	experiments:in vitro,Reconstituted Complex;pmids:10206997,12810716;species:Rattus norvegicus (Rat);sources:HPRD,BioGRID,I2D
LYN_HUMAN	4067	PLCG2_HUMAN	5336	0.88	experiments:in vitro,Affinity Capture-Western,Reconstituted Complex;pmids:12181444,7682059,15144186,8395016,10981967;sources:HPRD,BioGRID,I2D
KPCT_HUMAN	5588	LYN_HUMAN	4067	0.52	experiments:in vivo;pmids:11358993;sources:HPRD,I2D
SHC1_HUMAN	6464	LYN_HUMAN	4067	0.8	experiments:in vitro,Affinity Capture-Western,pull down;pmids:7650013,7516469;sources:HPRD,BioGRID,MINT,I2D
CASP3_HUMAN	836	LYN_HUMAN	4067	0.55	experiments:in vitro,in vivo;pmids:11526478;sources:HPRD,I2D
HNRPK_HUMAN	3190	LYN_HUMAN	4067	0.61	experiments:in vitro;pmids:7516469;species:Rattus norvegicus (Rat),Mus musculus (Mouse);sources:HPRD,HomoMINT,I2D
FAK1_HUMAN	5747	LYN_HUMAN	4067	0.83	experiments:in vivo,Affinity Capture-Western,coimmunoprecipitation;pmids:11389892,9169439;sources:HPRD,BioGRID,MINT,I2D
SC6A8_HUMAN	6535	CD59_HUMAN	966	0.52	experiments:in vivo;pmids:12219031;sources:HPRD,I2D
PRKDC_HUMAN	5591	LYN_HUMAN	4067	0.73	experiments:in vitro,Reconstituted Complex;pmids:9748231;sources:HPRD,BioGRID,I2D
FAK2_HUMAN	2185	LYN_HUMAN	4067	0.65	experiments:in vivo,Affinity Capture-Western;pmids:11311138;sources:HPRD,BioGRID,I2D
PK3CG_HUMAN	5294	LYN_HUMAN	4067	0.65	experiments:in vivo,Affinity Capture-Western;pmids:10318860;sources:HPRD,BioGRID,I2D
LYN_HUMAN	4067	HCLS1_HUMAN	3059	0.92	experiments:in vitro,in vivo,Affinity Capture-Western,anti bait coimmunoprecipitation;pmids:7682714,9104825,10066823,15795233,16713569;species:Mus musculus (Mouse);sources:HPRD,BioGRID,MINT,HomoMINT,I2D,Lim06
LCP2_HUMAN	3937	LYN_HUMAN	4067	0.77	experiments:in vitro,in vivo,Affinity Capture-Western,Reconstituted Complex;pmids:10026222;sources:HPRD,BioGRID,I2D,BIND
MK03_HUMAN	5595	LYN_HUMAN	4067	0.65	experiments:in vivo,Affinity Capture-Western;pmids:11131153;sources:HPRD,BioGRID,I2D
LYN_HUMAN	4067	M4K1_HUMAN	11184	0.52	experiments:in vitro;pmids:11514608;sources:HPRD,I2D
KHDR1_HUMAN	10657	LYN_HUMAN	4067	0.8	experiments:in vitro,coimmunoprecipitation,pull down;pmids:7516469,9045636;sources:HPRD,IntAct,MINT,I2D
LYN_HUMAN	4067	RGS16_HUMAN	6004	0.65	experiments:in vitro,in vivo;pmids:12588871,11602604;sources:HPRD,I2D
UBX11_HUMAN	91544	ZFYV9_HUMAN	9372	0.73	experiments:Two-hybrid;pmids:16189514,15231748;sources:HPRD,MINT,I2D,Rual05,Colland04
NCTR1_HUMAN	9437	CD59_HUMAN	966	0.65	experiments:in vivo,Affinity Capture-Western;pmids:14635045;sources:HPRD,BioGRID,I2D
LYN_HUMAN	4067	PP1R8_HUMAN	5511	0.65	experiments:in vitro,Biochemical Activity;pmids:11104670;sources:HPRD,BioGRID,I2D
NPHN_HUMAN	4868	LYN_HUMAN	4067	0.52	experiments:in vivo;pmids:12846735;sources:HPRD,I2D
DLG4_HUMAN	1742	LYN_HUMAN	4067	0.59	experiments:in vivo;pmids:9892651;species:Rattus norvegicus (Rat);sources:HPRD,I2D
BCAR1_HUMAN	9564	LYN_HUMAN	4067	0.84	experiments:in vitro,in vivo,Affinity Capture-Western;pmids:9581808,9020138;species:Mus musculus (Mouse);sources:HPRD,BioGRID,HomoMINT,I2D
U119A_HUMAN	9094	LYN_HUMAN	4067	0.77	experiments:in vitro,in vivo,Reconstituted Complex,Affinity Capture-Western;pmids:12496276;sources:HPRD,BioGRID,I2D
TRAT1_HUMAN	50852	LYN_HUMAN	4067	0.83	experiments:in vitro,Reconstituted Complex;pmids:9687533,10790433;sources:HPRD,BioGRID,I2D
SKAP1_HUMAN	8631	LYN_HUMAN	4067	0.73	experiments:in vitro,Reconstituted Complex;pmids:9195899;sources:HPRD,BioGRID,I2D
SKAP2_HUMAN	8935	LYN_HUMAN	4067	0.72	experiments:in vivo,Affinity Capture-Western;pmids:9837776;species:Mus musculus (Mouse);sources:HPRD,BioGRID,HomoMINT,I2D
LYN_HUMAN	4067	TRPV4_HUMAN	59341	0.74	experiments:in vitro,in vivo,Biochemical Activity,Affinity Capture-Western;pmids:12538589;sources:HPRD,BioGRID,I2D
PAG1_HUMAN	55824	LYN_HUMAN	4067	0.73	experiments:in vitro,Reconstituted Complex;pmids:10790433;sources:HPRD,BioGRID,I2D
NCTR3_HUMAN	259197	CD59_HUMAN	966	0.67	experiments:in vitro,in vivo,Affinity Capture-Western;pmids:14635045;sources:HPRD,BioGRID,I2D
GAB2_HUMAN	9846	LYN_HUMAN	4067	0.65	experiments:in vivo,Affinity Capture-Western;pmids:11971018;sources:HPRD,BioGRID,I2D
PRAM_HUMAN	84106	LYN_HUMAN	4067	0.65	experiments:in vivo,Affinity Capture-Western;pmids:11301322;sources:HPRD,BioGRID,I2D
GAB3_HUMAN	139716	LYN_HUMAN	4067	0.73	experiments:in vitro,Reconstituted Complex;pmids:11739737;sources:HPRD,BioGRID
PR15A_HUMAN	23645	LYN_HUMAN	4067	0.78	experiments:in vitro,in vivo,Two-hybrid,Affinity Capture-Western,Reconstituted Complex;pmids:11517336;sources:HPRD,BioGRID,I2D,MIPS
LYN_HUMAN	4067	FCG2B_HUMAN	2213	0.52	experiments:in vitro;pmids:8756631;sources:HPRD,I2D
SHIP1_HUMAN	3635	LYN_HUMAN	4067	0.77	experiments:in vitro,in vivo,Affinity Capture-Western,Reconstituted Complex;pmids:12882960;sources:HPRD,BioGRID
CBLC_HUMAN	23624	LYN_HUMAN	4067	0.73	experiments:in vitro,Reconstituted Complex;pmids:10362357;sources:HPRD,BioGRID,I2D
BANK1_HUMAN	55024	LYN_HUMAN	4067	0.77	experiments:in vitro,in vivo,Affinity Capture-Western,Reconstituted Complex;pmids:11782428;sources:HPRD,BioGRID,I2D
GPVI_HUMAN	51206	LYN_HUMAN	4067	0.88	experiments:in vitro,in vivo,Reconstituted Complex,Affinity Capture-Western,anti bait coimmunoprecipitation;pmids:11943772,1715582;sources:HPRD,BioGRID,IntAct,I2D
EVL_HUMAN	51466	LYN_HUMAN	4067	0.73	experiments:in vitro,Reconstituted Complex;pmids:10945997;sources:HPRD,BioGRID,I2D
GRB2_HUMAN	2885	CD72_HUMAN	971	0.62	experiments:in vitro;pmids:10820378,16189514;sources:HPRD,I2D,Rual05
CASL_HUMAN	4739	LYN_HUMAN	4067	0.77	experiments:in vivo,Reconstituted Complex,Affinity Capture-Western;pmids:9020138;sources:HPRD,BioGRID,I2D
CHSTF_HUMAN	51363	LYN_HUMAN	4067	0.52	experiments:in vivo;pmids:10749872;sources:HPRD,I2D
SH2B2_HUMAN	10603	LYN_HUMAN	4067	0.52	experiments:in vitro;pmids:10872802;sources:HPRD,I2D
DOK3_HUMAN	79930	LYN_HUMAN	4067	0.52	experiments:in vitro;pmids:10733577;sources:HPRD,I2D
JUN_HUMAN	3725	JUN_HUMAN	3725	0.97	experiments:in vitro,in vivo,Reconstituted Complex,Two-hybrid;pmids:12080089,1631061,11278640,16511568,7848298,10488148,8440710;species:Mus musculus (Mouse),Drosophila melanogaster (Fruit fly);sources:HPRD,BioGRID,HomoMINT,I2D,Ortho
SPI1_HUMAN	6688	JUN_HUMAN	3725	0.83	experiments:in vivo,Reconstituted Complex;pmids:12091339,9681824;sources:HPRD,BioGRID,I2D
PIT1_HUMAN	5449	JUN_HUMAN	3725	0.73	experiments:in vitro,Reconstituted Complex;pmids:8663380;sources:HPRD,BioGRID,I2D
MAF_HUMAN	4094	JUN_HUMAN	3725	0.55	experiments:in vitro,in vivo;pmids:8108109;sources:HPRD,I2D
RB_HUMAN	5925	JUN_HUMAN	3725	0.88	experiments:in vitro,in vivo,Affinity Capture-Western,Reconstituted Complex,Two-hybrid;pmids:10026157,9545246;sources:HPRD,BioGRID,I2D
STF1_HUMAN	2516	JUN_HUMAN	3725	0.73	experiments:in vitro,Reconstituted Complex;pmids:10478848;sources:HPRD,BioGRID,I2D
CD5_HUMAN	921	CD72_HUMAN	971	0.68	experiments:in vitro,in vivo,fluorescence-activated cell sorting;pmids:1711157,8806810;sources:HPRD,IntAct,I2D
NFYA_HUMAN	4800	JUN_HUMAN	3725	0.65	experiments:in vivo,Affinity Capture-Western;pmids:11903046;sources:HPRD,BioGRID,I2D
SP1_HUMAN	6667	JUN_HUMAN	3725	0.84	experiments:in vitro,in vivo,Reconstituted Complex;pmids:10506225,16713569;sources:HPRD,BioGRID,I2D,Lim06
T2FB_HUMAN	2963	JUN_HUMAN	3725	0.74	experiments:in vitro,in vivo,Reconstituted Complex;pmids:8628277;sources:HPRD,BioGRID,I2D
ABL1_HUMAN	25	JUN_HUMAN	3725	0.55	experiments:in vitro,in vivo;pmids:10637231;sources:HPRD,I2D
TPM1_HUMAN	7168	JUN_HUMAN	3725	0.72	experiments:in vivo,Two-hybrid;pmids:1631061;species:Drosophila melanogaster (Fruit fly);sources:HPRD,I2D,Ortho
HCFC1_HUMAN	3054	JUN_HUMAN	3725	0.52	experiments:in vitro;pmids:1448082;sources:HPRD,I2D
TAF1_HUMAN	6872	JUN_HUMAN	3725	0.83	experiments:in vitro,Reconstituted Complex;pmids:11316804,16713569;sources:HPRD,BioGRID,I2D,Lim06
ANDR_HUMAN	367	JUN_HUMAN	3725	0.88	experiments:in vitro,in vivo,Two-hybrid,Affinity Capture-Western,coimmunoprecipitation;pmids:9211894,8798722,16713569;sources:HPRD,BioGRID,DIP,I2D,Lim06
TBP_HUMAN	6908	JUN_HUMAN	3725	0.88	experiments:in vitro,Reconstituted Complex,coimmunoprecipitation;pmids:7848298,16055710,7685215,16713569;sources:HPRD,BioGRID,DIP,I2D,Lim06
CBP_HUMAN	1387	JUN_HUMAN	3725	0.88	experiments:in vitro,in vivo,Reconstituted Complex,Affinity Capture-Western;pmids:9786917,2138276,16055710,16713569;sources:HPRD,BioGRID,I2D,Lim06
PTN6_HUMAN	5777	CD72_HUMAN	971	0.88	experiments:in vitro,in vivo,Affinity Capture-Western,Reconstituted Complex;pmids:9590210,9740800,15588985,12882840,11114375,16189514;sources:HPRD,BioGRID,I2D,Rual05
RUNX2_HUMAN	860	JUN_HUMAN	3725	0.88	experiments:in vitro,in vivo,Two-hybrid,Reconstituted Complex,Affinity Capture-Western;pmids:11641401,11274169;sources:HPRD,BioGRID,I2D
STAT1_HUMAN	6772	JUN_HUMAN	3725	0.65	experiments:in vivo,Affinity Capture-Western;pmids:10490649;sources:HPRD,BioGRID,I2D
STAT4_HUMAN	6775	JUN_HUMAN	3725	0.65	experiments:in vivo,Affinity Capture-Western;pmids:11801649;sources:HPRD,BioGRID,I2D
HMGA1_HUMAN	3159	JUN_HUMAN	3725	0.73	experiments:in vitro,Reconstituted Complex;pmids:10357819;sources:HPRD,BioGRID,I2D
PRKDC_HUMAN	5591	JUN_HUMAN	3725	0.52	experiments:in vitro;pmids:8464713;sources:HPRD,I2D
SMAD4_HUMAN	4089	JUN_HUMAN	3725	0.52	experiments:in vitro;pmids:10220381;sources:HPRD,I2D
PIN1_HUMAN	5300	JUN_HUMAN	3725	0.87	experiments:in vitro,in vivo,Reconstituted Complex,Affinity Capture-Western;pmids:11432833,16713569;sources:HPRD,BioGRID,I2D,Lim06
MK08_HUMAN	5599	JUN_HUMAN	3725	0.99	experiments:in vitro,in vivo,Biochemical Activity,Reconstituted Complex,Two-hybrid,protein kinase assay;pmids:8137421,15302935,8654373,8224842,16291755,14633987,9774977,12052834,11479302,8621542,8586671,9207092,16533805,10393177,19527717,18003900,16713569;species:Rattus norvegicus (Rat),Mus musculus (Mouse);sources:HPRD,BioGRID,IntAct,MINT,DIP,HomoMINT,I2D,BIND,Lim06
NACA_HUMAN	4666	JUN_HUMAN	3725	0.77	experiments:in vitro,in vivo,Reconstituted Complex,Two-hybrid;pmids:9488446;sources:HPRD,BioGRID,I2D
SMAD2_HUMAN	4087	JUN_HUMAN	3725	0.77	experiments:in vitro,in vivo,Affinity Capture-Western;pmids:11371641,10220381;sources:HPRD,BioGRID,I2D
SEM4D_HUMAN	10507	CD72_HUMAN	971	0.87	experiments:in vitro,in vivo,Affinity Capture-Western,Reconstituted Complex;pmids:11114375,12882840;sources:HPRD,BioGRID,I2D
TDG_HUMAN	6996	JUN_HUMAN	3725	0.65	experiments:in vivo,Two-hybrid;pmids:1631061;sources:HPRD,I2D
FOSL2_HUMAN	2355	JUN_HUMAN	3725	0.82	experiments:in vivo,Two-hybrid;pmids:11708771,9160889;species:Drosophila melanogaster (Fruit fly);sources:HPRD,BioGRID,I2D,Ortho
SMRD1_HUMAN	6602	JUN_HUMAN	3725	0.52	experiments:in vitro;pmids:11053448;sources:HPRD,I2D
VDR_HUMAN	7421	JUN_HUMAN	3725	0.73	experiments:in vitro,Reconstituted Complex;pmids:10330159;sources:HPRD,BioGRID,I2D
MK03_HUMAN	5595	JUN_HUMAN	3725	0.73	experiments:in vivo,Two-hybrid,Biochemical Activity;pmids:1922387;sources:HPRD,BioGRID,I2D
SUMO1_HUMAN	7341	JUN_HUMAN	3725	0.62	experiments:in vitro,in vivo;pmids:11867732;species:Mus musculus (Mouse);sources:HPRD,I2D
NCOA3_HUMAN	8202	JUN_HUMAN	3725	0.55	experiments:in vitro,in vivo;pmids:11477071;sources:HPRD,I2D
NRIP1_HUMAN	8204	JUN_HUMAN	3725	0.74	experiments:in vitro,in vivo,Reconstituted Complex;pmids:12554755;sources:HPRD,BioGRID,I2D
TGIF1_HUMAN	7050	JUN_HUMAN	3725	0.77	experiments:in vitro,in vivo,Affinity Capture-Western,Reconstituted Complex;pmids:11371641;sources:HPRD,BioGRID,I2D
NCOA1_HUMAN	8648	JUN_HUMAN	3725	0.88	experiments:in vitro,Reconstituted Complex,Two-hybrid;pmids:9642216,10567404,10847592,16713569;sources:HPRD,BioGRID,I2D,Lim06
BLNK_HUMAN	29760	CD72_HUMAN	971	0.75	experiments:in vivo,Affinity Capture-Western;pmids:10820378,16189514;sources:HPRD,BioGRID,I2D,Rual05
EP300_HUMAN	2033	JUN_HUMAN	3725	0.55	experiments:in vitro,in vivo;pmids:11689449;sources:HPRD,I2D
MK09_HUMAN	5601	JUN_HUMAN	3725	0.93	experiments:in vitro,Biochemical Activity,protein kinase assay;pmids:9405416,8945519,16533805,19527717,1922387;species:Rattus norvegicus (Rat);sources:HPRD,BioGRID,IntAct,MINT,DIP,HomoMINT,I2D,BIND
T22D3_HUMAN	1831	JUN_HUMAN	3725	0.73	experiments:in vitro,Reconstituted Complex;pmids:11397794;sources:HPRD,BioGRID,I2D
TCF20_HUMAN	6942	JUN_HUMAN	3725	0.73	experiments:in vitro,Reconstituted Complex;pmids:8663478;sources:HPRD,BioGRID,I2D
SMAD3_HUMAN	4088	JUN_HUMAN	3725	0.89	experiments:in vitro,in vivo,Two-hybrid,Affinity Capture-Western,Reconstituted Complex;pmids:9732876,10903323,10220381;sources:HPRD,BioGRID
DHX9_HUMAN	1660	JUN_HUMAN	3725	0.65	experiments:in vitro,Affinity Capture-MS;pmids:11823437;sources:HPRD,BioGRID,I2D
ATF3_HUMAN	467	JUN_HUMAN	3725	0.96	experiments:in vitro,in vivo,Affinity Capture-Western,Reconstituted Complex,coimmunoprecipitation;pmids:8649793,14667575,8622660,1827203,10327051;species:Drosophila melanogaster (Fruit fly);sources:HPRD,BioGRID,MINT,DIP,I2D,Ortho
HIF1A_HUMAN	3091	JUN_HUMAN	3725	0.65	experiments:in vivo,Affinity Capture-Western;pmids:11739718;sources:HPRD,BioGRID,I2D
TRIP4_HUMAN	9325	JUN_HUMAN	3725	0.52	experiments:in vivo;pmids:12077347;sources:HPRD,I2D
MBB1A_HUMAN	10514	JUN_HUMAN	3725	0.52	experiments:in vitro;pmids:8302594;sources:HPRD,I2D
AACT_HUMAN	12	AACT_HUMAN	12	0.52	experiments:in vitro;pmids:14668352;sources:HPRD,I2D
KPCD1_HUMAN	5587	JUN_HUMAN	3725	0.65	experiments:in vivo,Biochemical Activity;pmids:11948398;sources:HPRD,BioGRID,I2D
DDX21_HUMAN	9188	JUN_HUMAN	3725	0.79	experiments:in vitro,in vivo,Affinity Capture-MS,Reconstituted Complex,Affinity Capture-Western,coimmunoprecipitation,experimental interaction detection,pull down;pmids:11823437;sources:HPRD,BioGRID,MINT,I2D
SPIB_HUMAN	6689	JUN_HUMAN	3725	0.73	experiments:in vitro,Reconstituted Complex;pmids:10196196;sources:HPRD,BioGRID,I2D
PACS1_HUMAN	55690	JUN_HUMAN	3725	0.55	experiments:in vitro,in vivo;pmids:11331585;sources:HPRD,I2D
ATF4_HUMAN	468	JUN_HUMAN	3725	0.77	experiments:in vitro,Reconstituted Complex,coimmunoprecipitation;pmids:1827203;sources:HPRD,BioGRID,DIP,I2D
HHEX_HUMAN	3087	JUN_HUMAN	3725	0.65	experiments:in vitro,Two-hybrid;pmids:11551904;sources:HPRD,I2D
CSN5_HUMAN	10987	JUN_HUMAN	3725	0.84	experiments:in vitro,Two-hybrid,Affinity Capture-Western,Co-localization;pmids:8837781,16713569;sources:HPRD,BioGRID,I2D,Lim06
MAFB_HUMAN	9935	JUN_HUMAN	3725	0.59	experiments:in vitro;pmids:12798298;species:Mus musculus (Mouse);sources:HPRD,I2D
RFWD2_HUMAN	64326	JUN_HUMAN	3725	0.83	experiments:in vivo,Affinity Capture-Western,coimmunoprecipitation;pmids:12615916,14739464;sources:HPRD,BioGRID,MINT,I2D,BIND
HME1_HUMAN	2019	JUN_HUMAN	3725	0.65	experiments:in vitro,Two-hybrid;pmids:11551904;sources:HPRD,I2D
TBCB_HUMAN	1155	UBP7_HUMAN	7874	0.68	experiments:pull down,Two-hybrid;pmids:16713569;sources:HPRD,IntAct,MINT,I2D,Lim06
CATG_HUMAN	1511	AACT_HUMAN	12	0.66	experiments:in vitro,in vivo;pmids:10512690,9698370,8849841,16189514;sources:HPRD,I2D,Rual05
TF2B_HUMAN	2959	JUN_HUMAN	3725	0.73	experiments:in vitro,Reconstituted Complex;pmids:7848298;sources:HPRD,BioGRID,I2D
HDAC3_HUMAN	8841	JUN_HUMAN	3725	0.65	experiments:in vivo,Affinity Capture-Western;pmids:12853483;sources:HPRD,BioGRID,I2D
UBC9_HUMAN	7329	JUN_HUMAN	3725	0.83	experiments:in vitro,Two-hybrid;pmids:11877416,8733011,16713569;species:Mus musculus (Mouse);sources:HPRD,BioGRID,I2D,Lim06
RBM39_HUMAN	9584	JUN_HUMAN	3725	0.77	experiments:in vitro,Two-hybrid,Reconstituted Complex;pmids:11704680;sources:HPRD,BioGRID,I2D
MOK_HUMAN	5891	JUN_HUMAN	3725	0.52	experiments:in vitro;pmids:10421840;sources:HPRD,I2D
MAPK5_HUMAN	8550	JUN_HUMAN	3725	0.52	experiments:in vitro;pmids:9628874;sources:HPRD,I2D
BATF_HUMAN	10538	JUN_HUMAN	3725	0.65	experiments:in vitro,Two-hybrid;pmids:8570175;sources:HPRD,I2D
CREB5_HUMAN	9586	JUN_HUMAN	3725	0.73	experiments:in vitro,Reconstituted Complex;pmids:8440710;sources:HPRD,BioGRID,I2D
NELFB_HUMAN	25920	JUN_HUMAN	3725	0.77	experiments:in vitro,in vivo,Affinity Capture-Western,Reconstituted Complex;pmids:15530430;sources:HPRD,BioGRID,I2D
TPM2_HUMAN	7169	JUN_HUMAN	3725	0.65	experiments:in vivo,Two-hybrid;pmids:1631061;sources:HPRD,I2D
CTRL_HUMAN	1506	AACT_HUMAN	12	0.52	experiments:in vitro;pmids:8267879;sources:HPRD,I2D
PIAS1_HUMAN	8554	JUN_HUMAN	3725	0.52	experiments:in vitro;pmids:11867732;sources:HPRD,I2D
RL18A_HUMAN	6142	JUN_HUMAN	3725	0.52	experiments:in vitro;pmids:7662174;sources:HPRD,I2D
JDP2_HUMAN	122953	JUN_HUMAN	3725	0.84	experiments:in vitro,in vivo,Affinity Capture-Western;pmids:9154808,18671972;species:Mus musculus (Mouse);sources:HPRD,BioGRID,I2D
SNRK_HUMAN	54861	JUN_HUMAN	3725	0.62	experiments:in vitro;pmids:10878360,12087103;sources:HPRD,I2D
AMPB_HUMAN	6051	ZFYV9_HUMAN	9372	0.63	experiments:Two-hybrid;pmids:15231748;sources:HPRD,MINT,I2D,Colland04
FHL2_HUMAN	2274	ZFYV9_HUMAN	9372	0.73	experiments:Two-hybrid;pmids:15231748,16713569;sources:HPRD,MINT,I2D,Colland04,Lim06
IF4G1_HUMAN	1981	ZFYV9_HUMAN	9372	0.63	experiments:Two-hybrid;pmids:15231748;sources:HPRD,MINT,I2D,Colland04
PKCB1_HUMAN	23613	ZFYV9_HUMAN	9372	0.73	experiments:Two-hybrid;pmids:15231748,16713569;sources:HPRD,MINT,I2D,Colland04,Lim06
CHD6_HUMAN	84181	ZFYV9_HUMAN	9372	0.73	experiments:Two-hybrid;pmids:15231748,16713569;sources:HPRD,MINT,I2D,Colland04,Lim06
RBBP6_HUMAN	5930	ZFYV9_HUMAN	9372	0.63	experiments:Two-hybrid;pmids:15231748;sources:HPRD,MINT,I2D,Colland04
CTRB1_HUMAN	1504	AACT_HUMAN	12	0.65	experiments:in vitro,in vivo;pmids:2435303,16189514;sources:HPRD,I2D,Rual05
MIRO2_HUMAN	89941	ZFYV9_HUMAN	9372	0.73	experiments:Two-hybrid;pmids:16189514,15231748;sources:HPRD,MINT,I2D,Rual05,Colland04
SMAD5_HUMAN	4090	SF3B1_HUMAN	23451	0.63	experiments:Two-hybrid;pmids:15231748;sources:HPRD,MINT,I2D,Colland04
MK14_HUMAN	1432	JUNB_HUMAN	3726	0.62	experiments:in vitro;pmids:9889198,8917518;sources:HPRD,I2D
SMAD4_HUMAN	4089	JUNB_HUMAN	3726	0.88	experiments:in vitro,Reconstituted Complex,Two-hybrid;pmids:10220381,16189514,15231748;sources:HPRD,BioGRID,MINT,I2D,Rual05,Colland04
MK08_HUMAN	5599	JUNB_HUMAN	3726	0.78	experiments:in vitro,in vivo,Affinity Capture-Western;pmids:9405416,9889198,8917518;sources:HPRD,BioGRID
FOSL2_HUMAN	2355	JUNB_HUMAN	3726	0.68	experiments:in vitro;pmids:14499865,16189514;species:Drosophila melanogaster (Fruit fly);sources:HPRD,I2D,Ortho,Rual05
SMAD3_HUMAN	4088	JUNB_HUMAN	3726	0.88	experiments:in vitro,in vivo,Two-hybrid,Reconstituted Complex;pmids:10903323,10220381,16189514;sources:HPRD,BioGRID,Rual05
BATF_HUMAN	10538	JUNB_HUMAN	3726	0.76	experiments:in vitro,Two-hybrid;pmids:8570175,8954125,18692475,16189514;sources:HPRD,BioGRID,IntAct,I2D,Rual05
TBP_HUMAN	6908	JUND_HUMAN	3727	0.62	experiments:in vitro;pmids:7848298,16713569;sources:HPRD,I2D,Lim06
CMA1_HUMAN	1215	AACT_HUMAN	12	0.52	experiments:in vitro;pmids:8226889;sources:HPRD,I2D
NF2L2_HUMAN	4780	JUND_HUMAN	3727	0.52	experiments:in vivo;pmids:9872330;sources:HPRD,I2D
SMAD4_HUMAN	4089	JUND_HUMAN	3727	0.52	experiments:in vitro;pmids:10220381;sources:HPRD,I2D
MK08_HUMAN	5599	JUND_HUMAN	3727	0.73	experiments:in vitro,Reconstituted Complex;pmids:12052834;sources:HPRD,BioGRID
FOSL2_HUMAN	2355	JUND_HUMAN	3727	0.68	experiments:in vitro;pmids:10713367,12052862;species:Drosophila melanogaster (Fruit fly);sources:HPRD,I2D,Ortho
ATF3_HUMAN	467	JUND_HUMAN	3727	0.83	experiments:in vivo,Reconstituted Complex,Affinity Capture-Western;pmids:8152431;species:Drosophila melanogaster (Fruit fly);sources:HPRD,BioGRID,I2D,Ortho
CSN5_HUMAN	10987	JUND_HUMAN	3727	0.65	experiments:in vitro,Co-localization;pmids:8837781,16713569;sources:HPRD,BioGRID,I2D,Lim06
RFWD2_HUMAN	64326	JUND_HUMAN	3727	0.73	experiments:in vivo,Affinity Capture-Western,coimmunoprecipitation;pmids:12615916;sources:HPRD,BioGRID,MINT,I2D
BATF_HUMAN	10538	JUND_HUMAN	3727	0.65	experiments:in vitro,Two-hybrid;pmids:8570175;sources:HPRD,I2D
JDP2_HUMAN	122953	JUND_HUMAN	3727	0.77	experiments:in vitro,in vivo,Affinity Capture-Western;pmids:9154808,18671972;sources:HPRD,BioGRID
MMP1_HUMAN	4312	AACT_HUMAN	12	0.55	experiments:in vitro,in vivo;pmids:1311327;sources:HPRD,I2D
SMAD5_HUMAN	4090	SMAD4_HUMAN	4089	0.83	experiments:Affinity Capture-Western,Two-hybrid;pmids:10531362,16189514,15231748;sources:HPRD,BioGRID,MINT,I2D,Rual05,Colland04
CEBPB_HUMAN	1051	SPI1_HUMAN	6688	0.73	experiments:in vitro,Reconstituted Complex;pmids:7594592;sources:HPRD,BioGRID,I2D
NONO_HUMAN	4841	SPI1_HUMAN	6688	0.84	experiments:in vitro,in vivo,Reconstituted Complex,Affinity Capture-Western;pmids:8626664;species:Mus musculus (Mouse);sources:HPRD,BioGRID,I2D
GATA1_HUMAN	2623	SPI1_HUMAN	6688	0.55	experiments:in vitro,in vivo;pmids:10364157;sources:HPRD,I2D
IRF8_HUMAN	3394	SPI1_HUMAN	6688	0.52	experiments:in vitro;pmids:10734131;sources:HPRD,I2D
IRF4_HUMAN	3662	SPI1_HUMAN	6688	0.88	experiments:in vitro,in vivo,Reconstituted Complex,Co-crystal Structure;pmids:10022840,12372320;sources:HPRD,BioGRID,I2D
SPIB_HUMAN	6689	SPI1_HUMAN	6688	0.73	experiments:in vitro,Reconstituted Complex;pmids:10196196;sources:HPRD,BioGRID,I2D
SMAD5_HUMAN	4090	SMAD1_HUMAN	4086	0.73	experiments:Two-hybrid;pmids:16189514,15231748;sources:HPRD,MINT,I2D,Rual05,Colland04
FGFR2_HUMAN	2263	FGF5_HUMAN	2250	0.52	experiments:in vivo;pmids:11876253;sources:HPRD,I2D
CELA1_HUMAN	1990	AACT_HUMAN	12	0.62	experiments:in vitro;pmids:7759598,2456771;sources:HPRD,I2D
SMAD5_HUMAN	4090	MTMRA_HUMAN	54893	0.63	experiments:Two-hybrid;pmids:15231748;sources:HPRD,MINT,I2D,Colland04
OPRK_HUMAN	4986	OPRD_HUMAN	4985	0.52	experiments:in vivo;pmids:11069979;sources:HPRD,I2D
KPCA_HUMAN	5578	OPRD_HUMAN	4985	0.55	experiments:in vitro,in vivo;pmids:11085981;sources:HPRD,I2D
KPCE_HUMAN	5581	OPRD_HUMAN	4985	0.55	experiments:in vitro,in vivo;pmids:11085981;sources:HPRD,I2D
KPCD_HUMAN	5580	OPRD_HUMAN	4985	0.55	experiments:in vitro,in vivo;pmids:11085981;sources:HPRD,I2D
OPRM_HUMAN	4988	OPRD_HUMAN	4985	0.65	experiments:in vivo,Affinity Capture-Western;pmids:11069979;sources:HPRD,BioGRID,I2D
KLHL3_HUMAN	26249	OPRD_HUMAN	4985	0.52	experiments:in vivo;pmids:11259487;sources:HPRD,I2D
ELNE_HUMAN	1991	AACT_HUMAN	12	0.75	experiments:in vitro,Biochemical Activity;pmids:8718849,8011628;sources:HPRD,BioGRID,I2D
NHRF1_HUMAN	9368	OPRK_HUMAN	4986	0.88	experiments:in vitro,in vivo,Reconstituted Complex,Affinity Capture-Western,coimmunoprecipitation;pmids:12004055,15070904;sources:HPRD,BioGRID,MINT,I2D
CBP_HUMAN	1387	EVI1_HUMAN	2122	0.84	experiments:in vitro,in vivo,Affinity Capture-Western,Biochemical Activity;pmids:11568182,16713569;sources:HPRD,BioGRID,I2D,Lim06
HDAC1_HUMAN	3065	EVI1_HUMAN	2122	0.88	experiments:in vitro,in vivo,Affinity Capture-Western,Reconstituted Complex;pmids:11568182,11552981,16713569;sources:HPRD,BioGRID,Lim06
CTBP1_HUMAN	1487	EVI1_HUMAN	2122	0.97	experiments:in vitro,in vivo,Affinity Capture-Western,Reconstituted Complex;pmids:11313276,11328817,11568182,16713569;species:Mus musculus (Mouse),Drosophila melanogaster (Fruit fly);sources:HPRD,BioGRID,HomoMINT,Ortho,Lim06
CTBP2_HUMAN	1488	EVI1_HUMAN	2122	0.59	experiments:in vitro;pmids:9724649;species:Drosophila melanogaster (Fruit fly);sources:HPRD,I2D,Ortho
SMAD3_HUMAN	4088	EVI1_HUMAN	2122	0.77	experiments:in vitro,in vivo,Affinity Capture-Western,Reconstituted Complex;pmids:9665135;sources:HPRD,BioGRID,I2D
HDAC4_HUMAN	9759	EVI1_HUMAN	2122	0.67	experiments:in vitro,in vivo,Affinity Capture-Western;pmids:11568182;sources:HPRD,BioGRID,I2D
KAT2B_HUMAN	8850	EVI1_HUMAN	2122	0.74	experiments:in vitro,in vivo,Affinity Capture-Western,Biochemical Activity;pmids:11568182;sources:HPRD,BioGRID,I2D
SMAD5_HUMAN	4090	PNKP_HUMAN	11284	0.73	experiments:Two-hybrid;pmids:16189514,15231748;sources:HPRD,MINT,I2D,Rual05,Colland04
ZIC1_HUMAN	7545	GLI1_HUMAN	2735	0.84	experiments:in vitro,in vivo,Affinity Capture-Western,Reconstituted Complex;pmids:11238441;species:Mus musculus (Mouse);sources:HPRD,BioGRID,HomoMINT,I2D
HGFL_HUMAN	4485	AACT_HUMAN	12	0.52	experiments:in vitro;pmids:11274154;sources:HPRD,I2D
ZIC2_HUMAN	7546	GLI1_HUMAN	2735	0.72	experiments:in vitro,Affinity Capture-Western;pmids:11238441;species:Mus musculus (Mouse);sources:HPRD,BioGRID,HomoMINT,I2D
SUFU_HUMAN	51684	GLI1_HUMAN	2735	0.9	experiments:in vitro,in vivo,Affinity Capture-Western,Reconstituted Complex,far western blotting,anti tag coimmunoprecipitation,pull down,fluorescence microscopy;pmids:10559945,12426310,10564661,16189514;sources:HPRD,BioGRID,IntAct,I2D,Rual05
STK36_HUMAN	27148	GLI1_HUMAN	2735	0.74	experiments:in vivo,Affinity Capture-Western,Co-localization,anti tag coimmunoprecipitation;pmids:10806483;sources:HPRD,BioGRID,IntAct,I2D
SMAD5_HUMAN	4090	SFPQ_HUMAN	6421	0.63	experiments:Two-hybrid;pmids:15231748;sources:HPRD,MINT,I2D,Colland04
ZIC1_HUMAN	7545	GLI2_HUMAN	2736	0.77	experiments:in vitro,in vivo,Affinity Capture-Western,Reconstituted Complex;pmids:11238441;sources:HPRD,BioGRID,I2D
ZIC2_HUMAN	7546	GLI2_HUMAN	2736	0.65	experiments:in vitro,Affinity Capture-Western;pmids:11238441;sources:HPRD,BioGRID,I2D
SUFU_HUMAN	51684	GLI2_HUMAN	2736	0.73	experiments:in vitro,Reconstituted Complex;pmids:10564661;sources:HPRD,BioGRID,I2D
STK36_HUMAN	27148	GLI2_HUMAN	2736	0.65	experiments:in vivo,Affinity Capture-Western;pmids:10806483;sources:HPRD,BioGRID,I2D
ZIC3_HUMAN	7547	GLI3_HUMAN	2737	0.8	experiments:in vitro,Reconstituted Complex;pmids:11238441;species:Mus musculus (Mouse);sources:HPRD,BioGRID,HomoMINT,I2D
CBP_HUMAN	1387	GLI3_HUMAN	2737	0.77	experiments:in vitro,in vivo,Reconstituted Complex,Affinity Capture-Western;pmids:10075717;sources:HPRD,BioGRID,I2D
KLK2_HUMAN	3817	AACT_HUMAN	12	0.85	experiments:in vitro,in vivo,Reconstituted Complex;pmids:9428387,9042371,10209959,16189514;sources:HPRD,BioGRID,I2D,Rual05
ZIC1_HUMAN	7545	GLI3_HUMAN	2737	0.84	experiments:in vitro,in vivo,Affinity Capture-Western,Reconstituted Complex;pmids:11238441;species:Mus musculus (Mouse);sources:HPRD,BioGRID,HomoMINT,I2D
SMAD4_HUMAN	4089	GLI3_HUMAN	2737	0.52	experiments:in vitro;pmids:9843199;sources:HPRD,I2D
SMAD2_HUMAN	4087	GLI3_HUMAN	2737	0.52	experiments:in vitro;pmids:9843199;sources:HPRD,I2D
TWST1_HUMAN	7291	GLI3_HUMAN	2737	0.52	experiments:in vitro;pmids:12142027;sources:HPRD,I2D
ZIC2_HUMAN	7546	GLI3_HUMAN	2737	0.83	experiments:in vivo,Affinity Capture-Western,Reconstituted Complex;pmids:11238441;species:Mus musculus (Mouse);sources:HPRD,BioGRID,HomoMINT,I2D
SUFU_HUMAN	51684	GLI3_HUMAN	2737	0.75	experiments:in vitro,Reconstituted Complex,pull down;pmids:10564661;sources:HPRD,BioGRID,IntAct,I2D
STK36_HUMAN	27148	GLI3_HUMAN	2737	0.73	experiments:in vivo,Affinity Capture-Western,anti tag coimmunoprecipitation;pmids:10806483;sources:HPRD,BioGRID,IntAct,I2D
SMAD4_HUMAN	4089	SKIL_HUMAN	6498	0.86	experiments:in vivo,Affinity Capture-MS,Affinity Capture-Western,Two-hybrid;pmids:10531062,15231748;sources:HPRD,BioGRID,MINT,I2D,Colland04
ERBB2_HUMAN	2064	AACT_HUMAN	12	0.52	experiments:in vivo;pmids:10829039;sources:HPRD,I2D
SMAD2_HUMAN	4087	SKIL_HUMAN	6498	0.84	experiments:in vivo,Affinity Capture-Western,Two-hybrid;pmids:10531062,11691834,15231748;sources:HPRD,BioGRID,MINT,I2D,Colland04,BIND
SMAD3_HUMAN	4088	SKIL_HUMAN	6498	0.84	experiments:in vivo,Affinity Capture-Western,Two-hybrid;pmids:10531062,11691834,15231748;sources:HPRD,BioGRID,MINT,I2D,Colland04
CDC16_HUMAN	8881	SKIL_HUMAN	6498	0.52	experiments:in vivo;pmids:11691834;sources:HPRD,I2D
FZR_HUMAN	51343	SKIL_HUMAN	6498	0.65	experiments:in vivo,Affinity Capture-Western;pmids:11691834;sources:HPRD,BioGRID,I2D
CPNE1_HUMAN	8904	SKIL_HUMAN	6498	0.52	experiments:in vitro;pmids:12522145;sources:HPRD,I2D
CPNE2_HUMAN	221184	SKIL_HUMAN	6498	0.63	experiments:Two-hybrid;pmids:12522145;sources:HPRD,I2D
CPNE4_HUMAN	131034	SKIL_HUMAN	6498	0.65	experiments:in vitro,Two-hybrid;pmids:12522145;sources:HPRD,I2D
SMUF2_HUMAN	64750	SKIL_HUMAN	6498	0.65	experiments:in vivo,Affinity Capture-Western;pmids:11389444;sources:HPRD,BioGRID,I2D
CBL_HUMAN	867	CBL_HUMAN	867	0.88	experiments:in vitro,in vivo,Co-crystal Structure,Affinity Capture-Western;pmids:8995445,8063801,10078535,15677445,17679095,17635922;sources:HPRD,BioGRID,I2D
NHEJ1_HUMAN	79840	DNLI4_HUMAN	3981	0.88	experiments:in vitro,in vivo,Affinity Capture-Western,pull down,coimmunoprecipitation,anti bait coimmunoprecipitation;pmids:16439205,17567543;sources:HPRD,BioGRID,IntAct,I2D
ADA1D_HUMAN	146	FLNC_HUMAN	2318	0.63	experiments:Two-hybrid;pmids:15525470;sources:HPRD,IntAct,I2D
KLK3_HUMAN	354	AACT_HUMAN	12	0.66	experiments:in vitro,in vivo;pmids:11317942,10759471,8732755,11735417,9261179,16189514;sources:HPRD,I2D,Rual05
PLCG1_HUMAN	5335	CBL_HUMAN	867	0.96	experiments:in vitro,in vivo,far western blotting,Reconstituted Complex,Affinity Capture-Western;pmids:12061819,9712732,16467851,9234717,17372230,16713569;species:Bos taurus (Bovine);sources:HPRD,BioGRID,HomoMINT,I2D,Lim06
PTN6_HUMAN	5777	CBL_HUMAN	867	0.67	experiments:in vitro,in vivo,Affinity Capture-Western;pmids:12176909;sources:HPRD,BioGRID,I2D
TYK2_HUMAN	7297	CBL_HUMAN	867	0.67	experiments:in vitro,in vivo,Affinity Capture-Western;pmids:8780698;sources:HPRD,BioGRID,I2D,BIND
ZAP70_HUMAN	7535	CBL_HUMAN	867	0.88	experiments:in vitro,in vivo,Affinity Capture-Western,Co-crystal Structure;pmids:11133830,10074432,8798643,10078535;sources:HPRD,BioGRID,I2D
ITK_HUMAN	3702	CBL_HUMAN	867	0.74	experiments:in vitro,in vivo,Reconstituted Complex;pmids:8810341;sources:HPRD,BioGRID,I2D
ABL1_HUMAN	25	CBL_HUMAN	867	0.88	experiments:in vitro,in vivo,Affinity Capture-Western,Biochemical Activity,far western blotting,experimental interaction detection;pmids:12475393,11494134,15556646,16713569;sources:HPRD,BioGRID,MINT,I2D,Lim06
SRC_HUMAN	6714	CBL_HUMAN	867	0.9	experiments:in vitro,in vivo,anti bait coimmunoprecipitation,pull down,competition binding,protein kinase assay,anti tag coimmunoprecipitation,isothermal titration calorimetry;pmids:8635998,17141222,18273061,16713569;sources:HPRD,MINT,I2D,Lim06
NOTC1_HUMAN	4851	CBL_HUMAN	867	0.52	experiments:in vivo;pmids:11777909;sources:HPRD,I2D
BLK_HUMAN	640	CBL_HUMAN	867	0.77	experiments:in vitro,in vivo,coimmunoprecipitation;pmids:8083187,8621719;sources:HPRD,MINT,I2D
BTK_HUMAN	695	CBL_HUMAN	867	0.83	experiments:in vitro,Reconstituted Complex;pmids:10427990,7629518;sources:HPRD,BioGRID,I2D,BIND
FA5_HUMAN	2153	AACT_HUMAN	12	0.52	experiments:in vitro;pmids:8216224;sources:HPRD,I2D
SH3K1_HUMAN	30011	CBL_HUMAN	867	0.97	experiments:in vitro,in vivo,Affinity Capture-Western,anti bait coimmunoprecipitation,anti tag coimmunoprecipitation,Two-hybrid,coimmunoprecipitation,nuclear magnetic resonance,pull down,isothermal titration calorimetry;pmids:11894095,12618476,11071869,11894096,12177062,11152963,10679202,15090612,16713569;species:Mus musculus (Mouse);sources:HPRD,BioGRID,MINT,I2D,Lim06
KSYK_HUMAN	6850	CBL_HUMAN	867	0.97	experiments:in vitro,in vivo,Reconstituted Complex,Affinity Capture-Western,isothermal titration calorimetry,coimmunoprecipitation,pull down,experimental interaction detection,x-ray crystallography;pmids:8621719,11133830,9857068,10540342,11331248,12435267,18273061,7721825,15556646;species:Mus musculus (Mouse);sources:HPRD,BioGRID,MINT,I2D,BIND
SCN5A_HUMAN	6331	CBL_HUMAN	867	0.52	experiments:in vivo;pmids:8621719;sources:HPRD,I2D
VAV2_HUMAN	7410	CBL_HUMAN	867	0.52	experiments:in vivo;pmids:11313921;sources:HPRD,I2D
NCK1_HUMAN	4690	CBL_HUMAN	867	0.89	experiments:in vitro,in vivo,Affinity Capture-Western,coimmunoprecipitation,phage display,pull down;pmids:7517397,10204582,11494134;sources:HPRD,BioGRID,MINT,I2D
SHC1_HUMAN	6464	CBL_HUMAN	867	0.94	experiments:in vitro,in vivo,Affinity Capture-Western,coimmunoprecipitation,pull down;pmids:10570290,8621719,8662998,9234717,9461587,15677445,16713569;species:Mus musculus (Mouse);sources:HPRD,BioGRID,MINT,I2D,Lim06
SHIP2_HUMAN	3636	CBL_HUMAN	867	0.65	experiments:in vivo,Affinity Capture-Western;pmids:12504111;sources:HPRD,BioGRID
SLAP1_HUMAN	6503	CBL_HUMAN	867	0.74	experiments:in vitro,in vivo,Reconstituted Complex;pmids:10449770;sources:HPRD,BioGRID,I2D
FAK2_HUMAN	2185	CBL_HUMAN	867	0.76	experiments:in vivo,Affinity Capture-Western;pmids:11149930,15128873,16713569;sources:HPRD,BioGRID,I2D,Lim06
UB2G1_HUMAN	7326	CBL_HUMAN	867	0.52	experiments:in vitro;pmids:11032556;sources:HPRD,I2D
DPOLA_HUMAN	5422	AACT_HUMAN	12	0.52	experiments:in vitro;pmids:3490907;sources:HPRD,I2D
LCP2_HUMAN	3937	CBL_HUMAN	867	0.84	experiments:in vivo,Affinity Capture-Western,coimmunoprecipitation;pmids:10204582,9716598,10477741;sources:HPRD,BioGRID,MINT,I2D,BIND
CRKL_HUMAN	1399	CBL_HUMAN	867	0.96	experiments:in vitro,in vivo,Affinity Capture-Western,Reconstituted Complex,coimmunoprecipitation,experimental interaction detection;pmids:12244174,9590251,9162067,8621483,8978305,10907644,9820532,11133830,9092574,10204582,9461587,9344843,8662998,15556646;species:Mus musculus (Mouse);sources:HPRD,BioGRID,MINT,I2D,BIND
SPY2_HUMAN	10253	CBL_HUMAN	867	0.9	experiments:in vitro,in vivo,Two-hybrid,Reconstituted Complex,Affinity Capture-Western,Co-crystal Structure,anti bait coimmunoprecipitation,anti tag coimmunoprecipitation,x-ray crystallography,isothermal titration calorimetry;pmids:11053437,12234920,18273061,17974561,15962011,16893902;sources:HPRD,BioGRID,MINT,I2D
KHDR1_HUMAN	10657	CBL_HUMAN	867	0.65	experiments:in vivo,coimmunoprecipitation;pmids:9045636;sources:HPRD,IntAct,I2D
EPHB6_HUMAN	2051	CBL_HUMAN	867	0.52	experiments:in vivo;pmids:11713248;sources:HPRD,I2D
UB2D2_HUMAN	7322	CBL_HUMAN	867	0.73	experiments:in vitro,Reconstituted Complex;pmids:10514377;sources:HPRD,BioGRID,I2D
UB2G2_HUMAN	7327	CBL_HUMAN	867	0.52	experiments:in vitro;pmids:11032556;sources:HPRD,I2D
P85B_HUMAN	5296	CBL_HUMAN	867	0.82	experiments:in vivo,Affinity Capture-Western;pmids:7629144,11133830;species:Mus musculus (Mouse);sources:HPRD,BioGRID,I2D,BIND
CD151_HUMAN	977	ITA3_HUMAN	3675	0.83	experiments:in vivo,Reconstituted Complex;pmids:14676841,10734060;sources:HPRD,BioGRID,I2D
UB2L3_HUMAN	7332	CBL_HUMAN	867	0.9	experiments:in vitro,Reconstituted Complex,Co-crystal Structure,Affinity Capture-Western,x-ray crystallography;pmids:10966114,10531381,11278816,12234920;sources:HPRD,BioGRID,MINT,DIP,I2D
CTRC_HUMAN	11330	AACT_HUMAN	12	0.62	experiments:in vivo;pmids:9635374,8718849;sources:HPRD,I2D
CD2AP_HUMAN	23607	CBL_HUMAN	867	0.97	experiments:in vitro,in vivo,Affinity Capture-Western,Reconstituted Complex,Two-hybrid,coimmunoprecipitation,copurification,pull down;pmids:11067845,12618476,15128873,12559036;species:Mus musculus (Mouse);sources:HPRD,BioGRID,MINT,HomoMINT,I2D
CD151_HUMAN	977	ITB1_HUMAN	3688	0.75	experiments:in vivo,Affinity Capture-Western;pmids:14676841,12175627;sources:HPRD,BioGRID,I2D
SRBS1_HUMAN	10580	CBL_HUMAN	867	0.84	experiments:in vitro,Two-hybrid,Affinity Capture-Western;pmids:11001060,15128873,12504111;sources:HPRD,BioGRID,I2D
SLAP2_HUMAN	84174	CBL_HUMAN	867	0.88	experiments:in vitro,in vivo,Affinity Capture-Western,Reconstituted Complex;pmids:12024036,11891219,17353186;sources:HPRD,BioGRID,I2D
PTN22_HUMAN	26191	CBL_HUMAN	867	0.55	experiments:in vitro,in vivo;pmids:10068674;sources:HPRD,I2D
SHC1_HUMAN	6464	CD81_HUMAN	975	0.52	experiments:in vivo;pmids:14676841;sources:HPRD,I2D
FRS2_HUMAN	10818	CBL_HUMAN	867	0.77	experiments:in vitro,Affinity Capture-Western,Reconstituted Complex;pmids:11997436;sources:HPRD,BioGRID,I2D
IF2P_HUMAN	9669	CBL_HUMAN	867	0.52	experiments:in vivo;pmids:8621719;sources:HPRD,I2D
SMAD5_HUMAN	4090	SNRPA_HUMAN	6626	0.73	experiments:Two-hybrid;pmids:16189514,15231748;sources:HPRD,MINT,I2D,Rual05,Colland04
DNJC1_HUMAN	64215	AACT_HUMAN	12	0.78	experiments:in vitro,in vivo,Reconstituted Complex,Two-hybrid,affinity chromatography technology;pmids:14668352;sources:HPRD,BioGRID,IntAct,I2D
CDKL2_HUMAN	8999	CBL_HUMAN	867	0.52	experiments:in vivo;pmids:7721825;sources:HPRD,I2D
UBS3B_HUMAN	84959	CBL_HUMAN	867	0.65	experiments:in vitro,Two-hybrid;pmids:15159412;sources:HPRD,I2D
PGTB1_HUMAN	5229	RHOB_HUMAN	388	0.63	experiments:in vitro;pmids:7713879,1400319,15451670;sources:HPRD,I2D
PDE6D_HUMAN	5147	RHOB_HUMAN	388	0.65	experiments:in vivo,Two-hybrid;pmids:11786539;sources:HPRD,BioGRID,I2D
GDIR3_HUMAN	398	RHOB_HUMAN	388	0.63	experiments:Two-hybrid;pmids:8939998;sources:HPRD,BioGRID,I2D
RHPN2_HUMAN	85415	RHOB_HUMAN	388	0.74	experiments:in vitro,in vivo,Two-hybrid,Affinity Capture-Western;pmids:12473120;sources:HPRD,BioGRID,I2D
ARHG3_HUMAN	50650	RHOB_HUMAN	388	0.77	experiments:in vivo,Biochemical Activity,Reconstituted Complex;pmids:12221096;sources:HPRD,BioGRID,I2D
ROCK1_HUMAN	6093	RHOC_HUMAN	389	0.52	experiments:in vivo;pmids:8816443;sources:HPRD,I2D
RTKN_HUMAN	6242	RHOC_HUMAN	389	0.73	experiments:Two-hybrid;pmids:8662891,16189514;sources:HPRD,I2D,Rual05
CTRO_HUMAN	11113	RHOC_HUMAN	389	0.65	experiments:in vitro,Two-hybrid;pmids:8543060;sources:HPRD,BioGRID,I2D
ATN1_HUMAN	1822	PSA3_HUMAN	5684	0.63	experiments:Two-hybrid;pmids:16713569;sources:HPRD,IntAct,MINT,I2D,Lim06
RHOA_HUMAN	387	RHOA_HUMAN	387	0.62	experiments:in vitro;pmids:15069594,16189514;sources:HPRD,I2D,Rual05
PLCG1_HUMAN	5335	RHOA_HUMAN	387	0.77	experiments:in vitro,in vivo,Affinity Capture-Western,Reconstituted Complex;pmids:12071848;sources:HPRD,BioGRID,I2D
KCNA2_HUMAN	3737	RHOA_HUMAN	387	0.78	experiments:in vivo,Two-hybrid,Affinity Capture-Western,Reconstituted Complex;pmids:9635436;sources:HPRD,BioGRID,I2D
KPCA_HUMAN	5578	RHOA_HUMAN	387	0.52	experiments:in vivo;pmids:11284700;sources:HPRD,I2D
TGM2_HUMAN	7052	RHOA_HUMAN	387	0.62	experiments:in vivo;pmids:11350930,16189514;sources:HPRD,I2D,Rual05
FLNA_HUMAN	2316	RHOA_HUMAN	387	0.52	experiments:in vivo;pmids:10051605;sources:HPRD,I2D
OPHN1_HUMAN	4983	RHOA_HUMAN	387	0.75	experiments:in vitro,Biochemical Activity;pmids:11998687,9582072;sources:HPRD,BioGRID,I2D
MCF2_HUMAN	4168	RHOA_HUMAN	387	0.73	experiments:in vitro,Reconstituted Complex;pmids:10854437;sources:HPRD,BioGRID,I2D
KTN1_HUMAN	3895	RHOA_HUMAN	387	0.78	experiments:in vitro,in vivo,Two-hybrid;pmids:8769096,11689693,12773565,11162552;sources:HPRD,BioGRID,I2D
VAV2_HUMAN	7410	RHOA_HUMAN	387	0.52	experiments:in vivo;pmids:11909943;sources:HPRD,I2D
ATN1_HUMAN	1822	PERQ1_HUMAN	64599	0.63	experiments:Two-hybrid;pmids:16713569;sources:HPRD,IntAct,MINT,I2D,Lim06
PKN1_HUMAN	5585	RHOA_HUMAN	387	0.9	experiments:in vitro,in vivo,Reconstituted Complex,Two-hybrid,far western blotting,x-ray crystallography;pmids:9446575,8571127,10619026,12773565,9535835,16189514;sources:HPRD,BioGRID,IntAct,I2D,Rual05
DGKQ_HUMAN	1609	RHOA_HUMAN	387	0.77	experiments:in vitro,in vivo,Affinity Capture-Western,Reconstituted Complex;pmids:10066731;sources:HPRD,BioGRID,I2D
KAPCA_HUMAN	5566	RHOA_HUMAN	387	0.55	experiments:in vitro,in vivo;pmids:12654918;sources:HPRD,I2D
ROCK1_HUMAN	6093	RHOA_HUMAN	387	0.97	experiments:in vitro,Two-hybrid,Reconstituted Complex,Affinity Capture-Western,far western blotting,x-ray crystallography;pmids:8798490,12773565,8816443,14660612;species:Mus musculus (Mouse);sources:HPRD,BioGRID,IntAct,I2D
TRIO_HUMAN	7204	RHOA_HUMAN	387	0.77	experiments:in vitro,Affinity Capture-Western,Reconstituted Complex,Co-localization;pmids:10948190;sources:HPRD,BioGRID,I2D
GDIR1_HUMAN	396	RHOA_HUMAN	387	0.97	experiments:in vitro,in vivo,Affinity Capture-MS,copurification,Affinity Capture-Western,Two-hybrid,anti bait coimmunoprecipitation,x-ray crystallography;pmids:11149925,10489445,17353931,15659383,9490022,11368848,16189514;species:Saccharomyces cerevisiae (Baker's yeast);sources:HPRD,BioGRID,IntAct,I2D,Rual05,BIND
MYPT1_HUMAN	4659	RHOA_HUMAN	387	0.55	experiments:in vitro,in vivo;pmids:9354661;sources:HPRD,I2D
RTKN_HUMAN	6242	RHOA_HUMAN	387	0.96	experiments:in vitro,Two-hybrid,Reconstituted Complex,Affinity Capture-Western,pull down;pmids:8662891,14506264,12593858,19805522,12879077,18256687,16189514;species:Mus musculus (Mouse);sources:HPRD,BioGRID,IntAct,MINT,I2D,Rual05
CNTP1_HUMAN	8506	RHOA_HUMAN	387	0.83	experiments:in vitro,Reconstituted Complex;pmids:9407060,9535855;sources:HPRD,BioGRID,I2D
PLD1_HUMAN	5337	RHOA_HUMAN	387	0.89	experiments:in vitro,in vivo,Biochemical Activity,Reconstituted Complex,Affinity Capture-Western;pmids:11311142,12593858,9565577;sources:HPRD,BioGRID,I2D
CATB_HUMAN	1508	SLPI_HUMAN	6590	0.52	experiments:in vitro;pmids:11435427;sources:HPRD,I2D
PKN2_HUMAN	5586	RHOA_HUMAN	387	0.88	experiments:in vitro,in vivo,Reconstituted Complex,far western blotting;pmids:8910519,9121475,9446575;sources:HPRD,BioGRID,I2D
PDE6D_HUMAN	5147	RHOA_HUMAN	387	0.75	experiments:in vivo,Two-hybrid;pmids:11786539,16189514;sources:HPRD,BioGRID,I2D,Rual05
RHG01_HUMAN	392	RHOA_HUMAN	387	0.9	experiments:in vitro,Biochemical Activity,Reconstituted Complex,x-ray crystallography,Two-hybrid;pmids:9407060,9548756,9535855,11927263,16189514;sources:HPRD,BioGRID,IntAct,I2D,Rual05,BIND
GDIR2_HUMAN	397	RHOA_HUMAN	387	0.59	experiments:in vivo;pmids:9799233;species:Caenorhabditis elegans;sources:HPRD,I2D
GDIR3_HUMAN	398	RHOA_HUMAN	387	0.73	experiments:in vitro,Reconstituted Complex;pmids:9113980;sources:HPRD,BioGRID,I2D
AKP13_HUMAN	11214	RHOA_HUMAN	387	0.75	experiments:in vivo,Affinity Capture-Western;pmids:12423633,11696353;sources:HPRD,BioGRID,I2D
PRAF1_HUMAN	10567	RHOA_HUMAN	387	0.75	experiments:in vivo,Two-hybrid;pmids:11335720,16189514;sources:HPRD,I2D,Rual05
ARHG4_HUMAN	50649	RHOA_HUMAN	387	0.73	experiments:in vitro,Reconstituted Complex;pmids:10947987;sources:HPRD,BioGRID,I2D
VAV3_HUMAN	10451	RHOA_HUMAN	387	0.73	experiments:in vitro,Reconstituted Complex;pmids:10523675;sources:HPRD,BioGRID,I2D
ARHGC_HUMAN	23365	RHOA_HUMAN	387	0.89	experiments:in vitro,in vivo,Reconstituted Complex,x-ray crystallography;pmids:11373293,12515866,15364580;sources:HPRD,BioGRID,IntAct,I2D
CATS_HUMAN	1520	SLPI_HUMAN	6590	0.52	experiments:in vitro;pmids:11435427;sources:HPRD,I2D
CTRO_HUMAN	11113	RHOA_HUMAN	387	0.88	experiments:in vitro,Two-hybrid,Reconstituted Complex,far western blotting;pmids:8543060,12773565;sources:HPRD,BioGRID,I2D
ARHGB_HUMAN	9826	RHOA_HUMAN	387	0.88	experiments:in vitro,Biochemical Activity,Reconstituted Complex,x-ray crystallography;pmids:10526156,15530360;sources:HPRD,BioGRID,IntAct,I2D
ICMT_HUMAN	23463	RHOA_HUMAN	387	0.65	experiments:in vitro,Biochemical Activity;pmids:9614111;sources:HPRD,BioGRID,I2D
SRGP1_HUMAN	57522	RHOA_HUMAN	387	0.62	experiments:in vivo;pmids:11672528,16189514;sources:HPRD,I2D,Rual05
DAAM1_HUMAN	23002	RHOA_HUMAN	387	0.67	experiments:in vitro,in vivo,anti tag coimmunoprecipitation;pmids:11779461;sources:HPRD,MINT,I2D
RHPN2_HUMAN	85415	RHOA_HUMAN	387	0.77	experiments:in vitro,in vivo,Two-hybrid;pmids:12221077,12773565;sources:HPRD,BioGRID,I2D
3BP1_HUMAN	23616	RHOA_HUMAN	387	0.62	experiments:in vitro;pmids:9548756,16189514;sources:HPRD,I2D,Rual05
ARHG2_HUMAN	9181	RHOA_HUMAN	387	0.75	experiments:in vitro,Biochemical Activity;pmids:9857026,16189514;sources:HPRD,BioGRID,I2D,Rual05
DEFI6_HUMAN	50619	RHOA_HUMAN	387	0.83	experiments:in vitro,Reconstituted Complex;pmids:15023524,16189514;sources:HPRD,BioGRID,I2D,Rual05
GMIP_HUMAN	51291	RHOA_HUMAN	387	0.55	experiments:in vitro,in vivo;pmids:12093360;sources:HPRD,I2D
CATL1_HUMAN	1514	SLPI_HUMAN	6590	0.52	experiments:in vitro;pmids:11435427;sources:HPRD,I2D
GDS1_HUMAN	5910	RHOA_HUMAN	387	0.86	experiments:in vitro,Two-hybrid,Reconstituted Complex;pmids:11948427,16189514;sources:HPRD,BioGRID,I2D,Rual05
TRPC1_HUMAN	7220	RHOA_HUMAN	387	0.77	experiments:in vitro,in vivo,Affinity Capture-Western,Reconstituted Complex;pmids:12766172;sources:HPRD,BioGRID,I2D
CNKR1_HUMAN	10256	RHOA_HUMAN	387	0.88	experiments:in vitro,in vivo,Two-hybrid,anti tag coimmunoprecipitation,bioluminescence resonance energy transfer;pmids:14749388,15670823,16189514;sources:HPRD,IntAct,MINT,I2D,Rual05
ARHGI_HUMAN	23370	RHOA_HUMAN	387	0.73	experiments:in vitro,Reconstituted Complex;pmids:11085924;sources:HPRD,BioGRID
ARHG3_HUMAN	50650	RHOA_HUMAN	387	0.77	experiments:in vivo,Biochemical Activity,Reconstituted Complex;pmids:12221096;sources:HPRD,BioGRID,I2D
GEFT_HUMAN	115557	RHOA_HUMAN	387	0.77	experiments:in vitro,Biochemical Activity,Reconstituted Complex;pmids:15069594;sources:HPRD,BioGRID
MCF2L_HUMAN	23263	RHOA_HUMAN	387	0.73	experiments:in vitro,Co-crystal Structure;pmids:12006984;sources:HPRD,BioGRID,I2D,BIND
DOCK7_HUMAN	85440	RHOA_HUMAN	387	0.52	experiments:in vitro;pmids:12432077;sources:HPRD,I2D
SMAD5_HUMAN	4090	PSD11_HUMAN	5717	0.63	experiments:Two-hybrid;pmids:15231748;sources:HPRD,MINT,I2D,Colland04
ADA1B_HUMAN	147	FLNC_HUMAN	2318	0.63	experiments:Two-hybrid;pmids:15525470;sources:HPRD,IntAct,I2D
ELNE_HUMAN	1991	SLPI_HUMAN	6590	0.52	experiments:in vitro;pmids:10702419;sources:HPRD,I2D
RHPN1_HUMAN	114822	RHOA_HUMAN	387	0.55	experiments:in vitro,in vivo;pmids:12221077;sources:HPRD,I2D
SPRE2_HUMAN	200734	RHOA_HUMAN	387	0.52	experiments:in vivo;pmids:15184877;sources:HPRD,I2D
SMAD5_HUMAN	4090	U2AF2_HUMAN	11338	0.74	experiments:Two-hybrid;pmids:16189514,15231748,16713569;sources:HPRD,MINT,I2D,Rual05,Colland04,Lim06
SMAD5_HUMAN	4090	SOX5_HUMAN	6660	0.63	experiments:Two-hybrid;pmids:15231748;sources:HPRD,MINT,I2D,Colland04
OAZ1_HUMAN	4946	DCOR_HUMAN	4953	0.63	experiments:in vitro;pmids:12359729,8185631,16713569;sources:HPRD,I2D,Lim06
OAZ2_HUMAN	4947	DCOR_HUMAN	4953	0.75	experiments:in vitro,anti bait coimmunoprecipitation;pmids:12359729,17353931;sources:HPRD,IntAct,I2D
PPA5_HUMAN	54	OSTP_HUMAN	6696	0.62	experiments:in vitro;pmids:8195113,2808373;sources:HPRD,I2D
KPCA_HUMAN	5578	OSTP_HUMAN	6696	0.52	experiments:in vitro;pmids:8663267;sources:HPRD,I2D
MMP7_HUMAN	4316	OSTP_HUMAN	6696	0.55	experiments:in vitro,in vivo;pmids:11375993;sources:HPRD,I2D
ITAV_HUMAN	3685	OSTP_HUMAN	6696	0.65	experiments:in vitro,in vivo;pmids:10835423,16713569;sources:HPRD,I2D,Lim06
GRN_HUMAN	2896	SLPI_HUMAN	6590	0.84	experiments:in vitro,in vivo,Two-hybrid,Affinity Capture-Western;pmids:12526812,16713569;sources:HPRD,BioGRID,I2D,Lim06
ITA9_HUMAN	3680	OSTP_HUMAN	6696	0.55	experiments:in vitro,in vivo;pmids:10593924;sources:HPRD,I2D
SMAD5_HUMAN	4090	HBG2_HUMAN	3048	0.63	experiments:Two-hybrid;pmids:15231748;sources:HPRD,MINT,I2D,Colland04
TITIN_HUMAN	7273	NBR1_HUMAN	4077	0.65	experiments:in vitro,Two-hybrid;pmids:15802564;sources:HPRD,I2D
CIB1_HUMAN	10519	NBR1_HUMAN	4077	0.75	experiments:in vitro,Two-hybrid;pmids:11856312,16713569;sources:HPRD,BioGRID,I2D,Lim06
FEZ1_HUMAN	9638	NBR1_HUMAN	4077	0.83	experiments:in vivo,Two-hybrid,Affinity Capture-Western;pmids:11856312,16713569;sources:HPRD,BioGRID,I2D,Lim06
VAPA_HUMAN	9218	OSBP1_HUMAN	5007	0.85	experiments:in vitro,in vivo,Two-hybrid,Reconstituted Complex,Affinity Capture-Western;pmids:12023275;species:Saccharomyces cerevisiae (Baker's yeast);sources:HPRD,BioGRID,I2D,Ortho
SMAD5_HUMAN	4090	RBM4_HUMAN	5936	0.73	experiments:Two-hybrid;pmids:16189514,15231748;sources:HPRD,MINT,I2D,Rual05,Colland04
NEU2_HUMAN	551	OXYR_HUMAN	5021	0.52	experiments:in vivo;pmids:7921229;sources:HPRD,I2D
NEU1_HUMAN	5020	OXYR_HUMAN	5021	0.52	experiments:in vitro;pmids:10698266;sources:HPRD,I2D
KLK3_HUMAN	354	SLPI_HUMAN	6590	0.52	experiments:in vitro;pmids:7539415;sources:HPRD,I2D
PCSK6_HUMAN	5046	PCSK6_HUMAN	5046	0.52	experiments:in vivo;pmids:9738469;sources:HPRD,I2D
PCSK6_HUMAN	5046	MCH_HUMAN	5367	0.55	experiments:in vitro,in vivo;pmids:10037747;sources:HPRD,I2D
PCSK6_HUMAN	5046	FILA_HUMAN	2312	0.52	experiments:in vitro;pmids:11380615;sources:HPRD,I2D
RB_HUMAN	5925	PAX2_HUMAN	5076	0.59	experiments:in vivo;pmids:12200151;species:Mus musculus (Mouse);sources:HPRD,I2D
MK08_HUMAN	5599	PAX2_HUMAN	5076	0.67	experiments:in vitro,in vivo,Biochemical Activity;pmids:11700324;sources:HPRD,BioGRID
WT1_HUMAN	7490	PAX2_HUMAN	5076	0.62	experiments:in vitro,in vivo;pmids:14603255;species:Mus musculus (Mouse);sources:HPRD,I2D
PAXI1_HUMAN	22976	PAX2_HUMAN	5076	0.78	experiments:in vitro,in vivo,Two-hybrid,Affinity Capture-Western,Reconstituted Complex;pmids:10908331;sources:HPRD,BioGRID
SFRP2_HUMAN	6423	PAX2_HUMAN	5076	0.52	experiments:in vitro;pmids:14561758;sources:HPRD,I2D
HIRA_HUMAN	7290	PAX7_HUMAN	5081	0.65	experiments:in vitro,Two-hybrid;pmids:9731536;sources:HPRD,I2D
MEOX1_HUMAN	4222	PAX1_HUMAN	5075	0.84	experiments:in vitro,Reconstituted Complex,Two-hybrid,pull down;pmids:11423130;species:Mus musculus (Mouse);sources:HPRD,BioGRID,MINT,I2D
TRY2_HUMAN	5645	SLPI_HUMAN	6590	0.52	experiments:in vitro;pmids:8573092;sources:HPRD,I2D
MEOX2_HUMAN	4223	PAX1_HUMAN	5075	0.93	experiments:in vitro,Two-hybrid,Reconstituted Complex;pmids:11423130,16713569;species:Mus musculus (Mouse);sources:HPRD,BioGRID,I2D,Lim06
PAX5_HUMAN	5079	PAX5_HUMAN	5079	0.52	experiments:in vivo;pmids:10022910;sources:HPRD,I2D
MYB_HUMAN	4602	PAX5_HUMAN	5079	0.65	experiments:in vivo,Affinity Capture-Western;pmids:11781241;sources:HPRD,BioGRID,I2D
ID3_HUMAN	3399	PAX5_HUMAN	5079	0.65	experiments:in vivo,Affinity Capture-Western;pmids:12054881;sources:HPRD,BioGRID,I2D
IMA2_HUMAN	3838	PAX5_HUMAN	5079	0.65	experiments:in vitro,Two-hybrid;pmids:10748034;sources:HPRD,I2D
IMA1_HUMAN	3836	PAX5_HUMAN	5079	0.75	experiments:in vitro,Two-hybrid;pmids:10748034,16713569;sources:HPRD,I2D,Lim06
DAXX_HUMAN	1616	PAX5_HUMAN	5079	0.78	experiments:in vitro,in vivo,Two-hybrid,Reconstituted Complex,coimmunoprecipitation;pmids:11799127;sources:HPRD,BioGRID,IntAct,I2D,BIND
BCE1_HUMAN	7091	PAX5_HUMAN	5079	0.88	experiments:in vitro,in vivo,Two-hybrid,Reconstituted Complex,Affinity Capture-Western;pmids:12153506,10811620;sources:HPRD,BioGRID
SMAD5_HUMAN	4090	RYR2_HUMAN	6262	0.63	experiments:Two-hybrid;pmids:15231748;sources:HPRD,MINT,I2D,Colland04
NKX21_HUMAN	7080	PAX8_HUMAN	7849	0.94	experiments:in vitro,in vivo,Reconstituted Complex,Affinity Capture-Western;pmids:12441357,14970209;species:Rattus norvegicus (Rat);sources:HPRD,BioGRID,I2D
ATN1_HUMAN	1822	SIAH1_HUMAN	6477	0.63	experiments:Two-hybrid;pmids:16713569;sources:HPRD,IntAct,MINT,I2D,Lim06
WBP2_HUMAN	23558	PAX8_HUMAN	7849	0.62	experiments:in vitro,in vivo;pmids:14531730;species:Rattus norvegicus (Rat);sources:HPRD,I2D
PAX9_HUMAN	5083	KDM5B_HUMAN	10765	0.73	experiments:in vivo,Two-hybrid,Affinity Capture-Western;pmids:12657635;sources:HPRD,BioGRID
SRF_HUMAN	6722	PRRX1_HUMAN	5396	0.55	experiments:in vitro,in vivo;pmids:9334314;sources:HPRD,I2D
GTF2I_HUMAN	2969	PRRX1_HUMAN	5396	0.6	experiments:in vitro,in vivo,copurification;pmids:9334314;sources:HPRD,BioGRID,I2D
MAFG_HUMAN	4097	PRRX1_HUMAN	5396	0.55	experiments:in vitro,in vivo;pmids:11036080;sources:HPRD,I2D
MAFF_HUMAN	23764	PRRX1_HUMAN	5396	0.52	experiments:in vitro;pmids:11036080;sources:HPRD,I2D
REG3A_HUMAN	5068	REG1A_HUMAN	5967	0.75	experiments:in vitro,Two-hybrid;pmids:10662590,16189514;sources:HPRD,I2D,Rual05
CTRC_HUMAN	11330	ISK1_HUMAN	6690	0.52	experiments:in vitro;pmids:2093478;sources:HPRD,I2D
PLS1_HUMAN	5359	SLPI_HUMAN	6590	0.83	experiments:in vitro,Affinity Capture-Western,Two-hybrid;pmids:10869562,16713569;sources:HPRD,BioGRID,I2D,Lim06
ENTK_HUMAN	5651	ISK1_HUMAN	6690	0.52	experiments:in vitro;pmids:2093478;sources:HPRD,I2D
NRSN1_HUMAN	140767	ISK1_HUMAN	6690	0.52	experiments:in vitro;pmids:1870127;sources:HPRD,I2D
SMAD5_HUMAN	4090	CHMP3_HUMAN	51652	0.73	experiments:Two-hybrid;pmids:16189514,15231748;sources:HPRD,MINT,I2D,Rual05,Colland04
TRHDE_HUMAN	29953	REG3A_HUMAN	5068	0.65	experiments:in vitro,Two-hybrid;pmids:10662590;sources:HPRD,I2D
SMAD5_HUMAN	4090	BCAT1_HUMAN	586	0.73	experiments:Two-hybrid;pmids:16189514,15231748;sources:HPRD,MINT,I2D,Rual05,Colland04
SMAD5_HUMAN	4090	PPIL4_HUMAN	85313	0.73	experiments:Two-hybrid;pmids:16189514,15231748;sources:HPRD,MINT,I2D,Rual05,Colland04
SMAD5_HUMAN	4090	RU17_HUMAN	6625	0.63	experiments:Two-hybrid;pmids:15231748;sources:HPRD,MINT,I2D,Colland04
NFX1_HUMAN	4799	ELAV4_HUMAN	1996	0.55	experiments:in vitro,in vivo;pmids:15358174;sources:HPRD,I2D
SMAD5_HUMAN	4090	WWP1_HUMAN	11059	0.8	experiments:Two-hybrid;pmids:16189514,15231748,16713569;species:Drosophila melanogaster (Fruit fly);sources:HPRD,MINT,HomoMINT,I2D,Rual05,Colland04,Lim06
ANT3_HUMAN	462	ANT3_HUMAN	462	0.63	experiments:in vitro;pmids:9405673,9067613,10809774;sources:HPRD,I2D
SPG20_HUMAN	23111	ZFYV9_HUMAN	9372	0.63	experiments:Two-hybrid;pmids:15231748;sources:HPRD,MINT,I2D,Colland04
PTH1R_HUMAN	5745	PTHY_HUMAN	5741	0.73	experiments:in vivo,Reconstituted Complex;pmids:9108031;sources:HPRD,BioGRID,I2D
MEP1A_HUMAN	4224	PTHY_HUMAN	5741	0.65	experiments:in vitro,Biochemical Activity;pmids:11278902;sources:HPRD,BioGRID,I2D
PTH2R_HUMAN	5746	PTHY_HUMAN	5741	0.73	experiments:in vivo,Reconstituted Complex;pmids:9482662;sources:HPRD,BioGRID,I2D
PCNA_HUMAN	5111	CCND1_HUMAN	595	0.86	experiments:in vitro,Reconstituted Complex,Affinity Capture-Western;pmids:7908906,8101826;sources:HPRD,BioGRID,I2D
RB_HUMAN	5925	CCND1_HUMAN	595	0.86	experiments:in vivo,Reconstituted Complex,Affinity Capture-Western;pmids:8490963,11126356;sources:HPRD,BioGRID,I2D,BIND
SP1_HUMAN	6667	CCND1_HUMAN	595	0.52	experiments:in vivo;pmids:10850422;sources:HPRD,I2D
TAF1_HUMAN	6872	CCND1_HUMAN	595	0.89	experiments:in vitro,in vivo,Two-hybrid,Affinity Capture-Western,Reconstituted Complex;pmids:9926939,11126356,16713569;sources:HPRD,BioGRID,I2D,BIND,Lim06
ANDR_HUMAN	367	CCND1_HUMAN	595	0.89	experiments:in vitro,in vivo,Affinity Capture-Western,Reconstituted Complex,coimmunoprecipitation;pmids:10344732,15558026,16713569;sources:HPRD,BioGRID,DIP,I2D,Lim06
IFI27_HUMAN	3429	CCND1_HUMAN	595	0.52	experiments:in vivo;pmids:9837900;sources:HPRD,I2D
SDC2_HUMAN	6383	ANT3_HUMAN	462	0.52	experiments:in vivo;pmids:1315572;sources:HPRD,I2D
CDN1B_HUMAN	1027	CCND1_HUMAN	595	0.96	experiments:in vitro,in vivo,Reconstituted Complex,anti tag coimmunoprecipitation,anti bait coimmunoprecipitation;pmids:7478582,10908655,17254966,11360184,9106657;species:Mus musculus (Mouse);sources:HPRD,BioGRID,IntAct,I2D
MYBB_HUMAN	4605	CCND1_HUMAN	595	0.55	experiments:in vitro,in vivo;pmids:10645009;sources:HPRD,I2D
KAPCA_HUMAN	5566	CCND1_HUMAN	595	0.55	experiments:in vitro,in vivo;pmids:8058338;sources:HPRD,I2D
NCOA3_HUMAN	8202	CCND1_HUMAN	595	0.65	experiments:in vivo,Affinity Capture-Western;pmids:9832502;sources:HPRD,BioGRID,I2D
NCOA1_HUMAN	8648	CCND1_HUMAN	595	0.77	experiments:in vitro,in vivo,Affinity Capture-Western,Reconstituted Complex;pmids:9832502;sources:HPRD,BioGRID,I2D
EP300_HUMAN	2033	CCND1_HUMAN	595	0.73	experiments:in vitro,Reconstituted Complex;pmids:11788592;sources:HPRD,BioGRID,I2D
CDK6_HUMAN	1021	CCND1_HUMAN	595	0.96	experiments:in vitro,in vivo,Reconstituted Complex,Affinity Capture-Western,protein array,inferred by curator,anti bait coimmunoprecipitation;pmids:11739795,15232106,17517622,19075005,10580009,11360184,14681455,16713569;species:Mus musculus (Mouse);sources:HPRD,BioGRID,IntAct,MINT,I2D,BIND,Lim06
AKAP8_HUMAN	10270	CCND1_HUMAN	595	0.65	experiments:in vivo,Affinity Capture-Western;pmids:14641107;sources:HPRD,BioGRID,I2D
GSK3B_HUMAN	2932	CCND1_HUMAN	595	0.65	experiments:in vitro,in vivo;pmids:9832503,10910956;sources:HPRD,I2D
KLK2_HUMAN	3817	ANT3_HUMAN	462	0.52	experiments:in vitro;pmids:9428387;sources:HPRD,I2D
CCDB1_HUMAN	23582	CCND1_HUMAN	595	0.77	experiments:in vitro,in vivo,Affinity Capture-Western,Reconstituted Complex;pmids:10801854;sources:HPRD,BioGRID
KAT2B_HUMAN	8850	CCND1_HUMAN	595	0.67	experiments:in vitro,in vivo,Affinity Capture-Western;pmids:10318892;sources:HPRD,BioGRID,I2D
RBX1_HUMAN	9978	CCND1_HUMAN	595	0.65	experiments:in vivo,Affinity Capture-Western;pmids:11311237;sources:HPRD,BioGRID,I2D
THA_HUMAN	7067	CCND1_HUMAN	595	0.65	experiments:in vivo,Affinity Capture-Western;pmids:12048199;sources:HPRD,BioGRID,I2D
THB_HUMAN	7068	CCND1_HUMAN	595	0.77	experiments:in vitro,in vivo,Reconstituted Complex,Affinity Capture-Western;pmids:12048199;sources:HPRD,BioGRID,I2D
HDAC3_HUMAN	8841	CCND1_HUMAN	595	0.75	experiments:in vivo,Affinity Capture-Western;pmids:12048199,15558026;sources:HPRD,BioGRID,I2D
ORC4_HUMAN	5000	CCND1_HUMAN	595	0.65	experiments:in vitro,protein array;pmids:15232106;sources:HPRD,IntAct,MINT,I2D,BIND
CUL3_HUMAN	8452	CCND1_HUMAN	595	0.52	experiments:in vivo;pmids:10500095;sources:HPRD,I2D
HERC5_HUMAN	51191	CCND1_HUMAN	595	0.73	experiments:in vivo,Reconstituted Complex;pmids:10581175;sources:HPRD,BioGRID,I2D
PLMN_HUMAN	5340	ANT3_HUMAN	462	0.52	experiments:in vitro;pmids:10974350;sources:HPRD,I2D
MCM10_HUMAN	55388	CCND1_HUMAN	595	0.65	experiments:in vitro,protein array;pmids:15232106;sources:HPRD,IntAct,MINT,I2D,BIND
NPDC1_HUMAN	56654	CCND1_HUMAN	595	0.73	experiments:in vitro,Reconstituted Complex;pmids:11042687;sources:HPRD,BioGRID,I2D
BMP4_HUMAN	652	ZFYV9_HUMAN	9372	0.73	experiments:Two-hybrid;pmids:16189514,15231748;sources:HPRD,MINT,I2D,Rual05,Colland04
PTHR_HUMAN	5744	PTH1R_HUMAN	5745	0.83	experiments:in vivo,Reconstituted Complex;pmids:9108031,16189514;sources:HPRD,BioGRID,I2D,Rual05
NHRF1_HUMAN	9368	PTH1R_HUMAN	5745	0.74	experiments:in vitro,in vivo,far western blotting,Affinity Capture-Western;pmids:12075354;sources:HPRD,BioGRID,I2D
NHRF2_HUMAN	9351	PTH1R_HUMAN	5745	0.73	experiments:in vivo,far western blotting,Affinity Capture-Western;pmids:12075354;sources:HPRD,BioGRID,I2D
KLK3_HUMAN	354	PTHR_HUMAN	5744	0.62	experiments:in vitro;pmids:8753751,8683730;sources:HPRD,I2D
IMB1_HUMAN	3837	PTHR_HUMAN	5744	0.88	experiments:in vitro,Reconstituted Complex,Co-crystal Structure;pmids:12504010,11401507;sources:HPRD,BioGRID,I2D
CLUS_HUMAN	1191	PON1_HUMAN	5444	0.55	experiments:in vitro,in vivo;pmids:8292612;sources:HPRD,I2D
PLAK_HUMAN	3728	DSG3_HUMAN	1830	0.67	experiments:in vitro,in vivo,Affinity Capture-Western;pmids:7738346;sources:HPRD,BioGRID,I2D
ADA1A_HUMAN	148	FLNC_HUMAN	2318	0.63	experiments:Two-hybrid;pmids:15525470;sources:HPRD,IntAct,I2D
THRB_HUMAN	2147	ANT3_HUMAN	462	0.84	experiments:in vitro,x-ray crystallography;pmids:3800906,11927130,7238875,15311269;sources:HPRD,IntAct,I2D
CASP3_HUMAN	836	DSG3_HUMAN	1830	0.55	experiments:in vitro,in vivo;pmids:11500511;sources:HPRD,I2D
TAP2_HUMAN	6891	TAP1_HUMAN	6890	0.88	experiments:in vitro,in vivo,Reconstituted Complex,anti bait coimmunoprecipitation;pmids:11381133,11133832,12213826,17055437,16828748;sources:HPRD,BioGRID,IntAct,MINT,I2D
PDIA3_HUMAN	2923	TAP1_HUMAN	6890	0.85	experiments:in vitro,in vivo,Affinity Capture-MS,anti bait coimmunoprecipitation;pmids:9545232,17055437,16189514;sources:HPRD,BioGRID,IntAct,I2D,Rual05
TPSN_HUMAN	6892	TAP1_HUMAN	6890	0.89	experiments:in vitro,in vivo,Reconstituted Complex,Affinity Capture-Western,anti bait coimmunoprecipitation;pmids:12213826,16828748,11884415,17055437;sources:HPRD,BioGRID,IntAct,I2D
TPSN_HUMAN	6892	TAP2_HUMAN	6891	0.87	experiments:in vitro,in vivo,Reconstituted Complex,anti bait coimmunoprecipitation;pmids:12213826,16828748;sources:HPRD,BioGRID,IntAct,I2D
KPCA_HUMAN	5578	AMD_HUMAN	5066	0.52	experiments:in vitro;pmids:8530412;sources:HPRD,I2D
KALRN_HUMAN	8997	AMD_HUMAN	5066	0.79	experiments:Two-hybrid;pmids:9139723,16713569;species:Rattus norvegicus (Rat);sources:HPRD,BioGRID,I2D,Lim06
RASF9_HUMAN	9182	AMD_HUMAN	5066	0.83	experiments:in vitro,Two-hybrid,Reconstituted Complex;pmids:9837933;species:Rattus norvegicus (Rat);sources:HPRD,BioGRID,I2D
UHMK1_HUMAN	127933	AMD_HUMAN	5066	0.74	experiments:in vitro,in vivo,Two-hybrid;pmids:10574929;species:Rattus norvegicus (Rat);sources:HPRD,I2D
VIME_HUMAN	7431	NUP85_HUMAN	79902	0.62	experiments:in vivo;pmids:12706117,16189514;sources:HPRD,Rual05
KAPCA_HUMAN	5566	PLIN1_HUMAN	5346	0.52	experiments:in vitro;pmids:11751901;sources:HPRD,I2D
PRPH2_HUMAN	5961	PERI_HUMAN	5630	0.55	experiments:in vitro,in vivo;pmids:10681511;sources:HPRD,I2D
PEX10_HUMAN	5192	PEX2_HUMAN	5828	0.93	experiments:in vivo,Two-hybrid,Reconstituted Complex;pmids:10837480,16189514;species:Saccharomyces cerevisiae (Baker's yeast);sources:HPRD,BioGRID,I2D,Rual05
ABCD3_HUMAN	5825	ABCD3_HUMAN	5825	0.73	experiments:Two-hybrid;pmids:10551832,16189514;sources:HPRD,IntAct,I2D,Rual05
CO6A2_HUMAN	1292	ABCD3_HUMAN	5825	0.52	experiments:in vivo;pmids:12176987;sources:HPRD,I2D
ABCD1_HUMAN	215	ABCD3_HUMAN	5825	0.73	experiments:in vivo,Two-hybrid,coimmunoprecipitation;pmids:10551832;sources:HPRD,BioGRID,IntAct,I2D,BIND
CAH2_HUMAN	760	SL9A1_HUMAN	6548	0.88	experiments:in vitro,in vivo,Reconstituted Complex,Affinity Capture-Western;pmids:12138085,16475831,16189514;sources:HPRD,BioGRID,I2D,Rual05
PEX19_HUMAN	5824	ABCD3_HUMAN	5825	0.89	experiments:in vitro,in vivo,Two-hybrid,Reconstituted Complex,far western blotting;pmids:11453642,10777694,11883941,10704444,16189514;sources:HPRD,BioGRID,IntAct,I2D,Rual05,BIND
ABCD2_HUMAN	225	ABCD3_HUMAN	5825	0.72	experiments:in vivo,Two-hybrid;pmids:10551832;species:Mus musculus (Mouse);sources:HPRD,I2D,BIND
MK01_HUMAN	5594	PPARA_HUMAN	5465	0.52	experiments:in vitro;pmids:10187842;sources:HPRD,I2D
RXRA_HUMAN	6256	PPARA_HUMAN	5465	0.84	experiments:in vitro,Reconstituted Complex,genetic interference;pmids:10195690,7760852,16189514;sources:HPRD,BioGRID,DIP,I2D,Rual05
NCOR2_HUMAN	9612	PPARA_HUMAN	5465	0.79	experiments:in vitro,Co-crystal Structure,Two-hybrid,x-ray crystallography;pmids:11845213;sources:HPRD,BioGRID,MINT,I2D
NCOR1_HUMAN	9611	PPARA_HUMAN	5465	0.86	experiments:in vitro,Two-hybrid,Reconstituted Complex;pmids:10336495,16713569;sources:HPRD,BioGRID,I2D,Lim06
DUT_HUMAN	1854	PPARA_HUMAN	5465	0.77	experiments:in vitro,in vivo,Two-hybrid;pmids:8910358,16189514;sources:HPRD,I2D,Rual05
MK03_HUMAN	5595	PPARA_HUMAN	5465	0.52	experiments:in vitro;pmids:10187842;sources:HPRD,I2D
RT29_HUMAN	7818	PPARA_HUMAN	5465	0.73	experiments:in vitro,Reconstituted Complex;pmids:10903152;sources:HPRD,BioGRID,I2D
NRIP1_HUMAN	8204	PPARA_HUMAN	5465	0.88	experiments:in vitro,Two-hybrid,Reconstituted Complex;pmids:10022764,9626662,16189514;sources:HPRD,BioGRID,I2D,Rual05
NCOA1_HUMAN	8648	PPARA_HUMAN	5465	0.86	experiments:Two-hybrid,Reconstituted Complex;pmids:9407140,9626662;sources:HPRD,BioGRID,I2D
EP300_HUMAN	2033	PPARA_HUMAN	5465	0.86	experiments:in vitro,Two-hybrid,Reconstituted Complex;pmids:9407140,10336495;sources:HPRD,BioGRID,I2D
MED1_HUMAN	5469	PPARA_HUMAN	5465	0.55	experiments:in vitro,in vivo;pmids:9653119;sources:HPRD,I2D
PRGC1_HUMAN	10891	PPARA_HUMAN	5465	0.77	experiments:in vitro,in vivo,Two-hybrid,Reconstituted Complex;pmids:10669761;sources:HPRD,BioGRID,I2D
AKP13_HUMAN	11214	PPARA_HUMAN	5465	0.74	experiments:in vitro,in vivo,Reconstituted Complex;pmids:9627117;sources:HPRD,BioGRID,I2D
GA45B_HUMAN	4616	PPARA_HUMAN	5465	0.52	experiments:in vitro;pmids:10872826;sources:HPRD,I2D
GA45G_HUMAN	10912	PPARA_HUMAN	5465	0.83	experiments:in vitro,Reconstituted Complex;pmids:10872826,16189514;sources:HPRD,BioGRID,I2D,Rual05
MED24_HUMAN	9862	PPARA_HUMAN	5465	0.73	experiments:in vitro,Reconstituted Complex;pmids:9653119;sources:HPRD,BioGRID,I2D
NR1H3_HUMAN	10062	PPARA_HUMAN	5465	0.86	experiments:in vitro,Two-hybrid,Reconstituted Complex;pmids:8621574,16189514;sources:HPRD,BioGRID,I2D,Rual05
1433B_HUMAN	7529	SL9A1_HUMAN	6548	0.52	experiments:in vitro;pmids:11279064;sources:HPRD,I2D
AIP_HUMAN	9049	PPARA_HUMAN	5465	0.77	experiments:in vitro,in vivo,Affinity Capture-Western,Reconstituted Complex;pmids:12482853;sources:HPRD,BioGRID,I2D
NRBF2_HUMAN	29982	PPARA_HUMAN	5465	0.73	experiments:Two-hybrid;pmids:10786636,16189514;sources:HPRD,BioGRID,I2D,Rual05
PR285_HUMAN	85441	PPARA_HUMAN	5465	0.74	experiments:in vitro,in vivo,Reconstituted Complex;pmids:12189208;sources:HPRD,BioGRID,I2D
MECR_HUMAN	51102	PPARA_HUMAN	5465	0.77	experiments:in vitro,Two-hybrid,Reconstituted Complex;pmids:9795230;sources:HPRD,BioGRID,I2D
SCYL2_HUMAN	55681	ZFYV9_HUMAN	9372	0.63	experiments:Two-hybrid;pmids:15231748;sources:HPRD,MINT,I2D,Colland04
GTR4_HUMAN	6517	ACTN4_HUMAN	81	0.59	experiments:in vivo;pmids:16396496;species:Rattus norvegicus (Rat);sources:HPRD,HomoMINT,I2D
GTR4_HUMAN	6517	G3P_HUMAN	2597	0.59	experiments:in vivo;pmids:16396496;species:Rattus norvegicus (Rat);sources:HPRD,I2D
GTR4_HUMAN	6517	ACOX1_HUMAN	51	0.59	experiments:in vivo;pmids:16396496;species:Rattus norvegicus (Rat);sources:HPRD,HomoMINT,I2D
1433Z_HUMAN	7534	PHOS_HUMAN	5132	0.65	experiments:in vitro,in vivo;pmids:11287646,11331285;sources:HPRD,I2D
KAPCA_HUMAN	5566	PHOS_HUMAN	5132	0.62	experiments:in vivo;pmids:2394752,11331285;sources:HPRD,I2D
M4K4_HUMAN	9448	SL9A1_HUMAN	6548	0.67	experiments:in vitro,in vivo,Two-hybrid;pmids:11369779;sources:HPRD,I2D
GPC4_HUMAN	2239	PPA5_HUMAN	54	0.52	experiments:in vivo;pmids:12009023;sources:HPRD,I2D
PHLD_HUMAN	2822	PPB1_HUMAN	250	0.52	experiments:in vitro;pmids:11938765;sources:HPRD,I2D
GPI8_HUMAN	10026	PPB1_HUMAN	250	0.85	experiments:in vitro,in vivo,Reconstituted Complex;pmids:11278620,12616539,16189514;sources:HPRD,BioGRID,I2D,Rual05
P85A_HUMAN	5295	P85A_HUMAN	5295	0.84	experiments:in vitro,Reconstituted Complex;pmids:8139559,7522165,8294442;sources:HPRD,BioGRID,I2D
GTR4_HUMAN	6517	KAP0_HUMAN	5573	0.59	experiments:in vivo;pmids:16396496;species:Rattus norvegicus (Rat);sources:HPRD,I2D
PGFRB_HUMAN	5159	P85A_HUMAN	5295	0.76	experiments:in vivo,Affinity Capture-Western;pmids:10697503,1372092,7486683,16713569;sources:HPRD,BioGRID,DIP,I2D,Lim06
PECA1_HUMAN	5175	P85A_HUMAN	5295	0.65	experiments:in vitro,Affinity Capture-Western;pmids:9774384;sources:HPRD,BioGRID,I2D
PROF1_HUMAN	5216	P85A_HUMAN	5295	0.52	experiments:in vivo;pmids:9801792;sources:HPRD,I2D
PTN11_HUMAN	5781	P85A_HUMAN	5295	0.65	experiments:in vivo,Affinity Capture-Western;pmids:9918857;sources:HPRD,BioGRID,I2D
CHP1_HUMAN	11261	SL9A1_HUMAN	6548	0.89	experiments:in vitro,in vivo,Reconstituted Complex,Affinity Capture-Western,far western blotting;pmids:12576672,8901634,11350981,16189514;sources:HPRD,BioGRID,I2D,Rual05
GTR4_HUMAN	6517	RAB7A_HUMAN	7879	0.59	experiments:in vivo;pmids:16396496;species:Rattus norvegicus (Rat);sources:HPRD,HomoMINT,I2D
TYK2_HUMAN	7297	P85A_HUMAN	5295	0.55	experiments:in vitro,in vivo;pmids:10995743;sources:HPRD,I2D
CD28_HUMAN	940	P85A_HUMAN	5295	0.84	experiments:in vitro,in vivo,Protein-peptide,Affinity Capture-Western;pmids:8621607,7737275;sources:HPRD,BioGRID,I2D
CD7_HUMAN	924	P85A_HUMAN	5295	0.87	experiments:in vitro,in vivo,Reconstituted Complex,Affinity Capture-Western;pmids:8918688,12594831;sources:HPRD,BioGRID,I2D
CD4_HUMAN	920	P85A_HUMAN	5295	0.52	experiments:in vitro;pmids:8246987;sources:HPRD,I2D
TF2H1_HUMAN	2965	P85A_HUMAN	5295	0.52	experiments:in vitro;pmids:10467411;sources:HPRD,I2D
RASH_HUMAN	3265	P85A_HUMAN	5295	0.88	experiments:in vivo,Affinity Capture-Western,Reconstituted Complex;pmids:10212255,9150145,16713569;sources:HPRD,BioGRID,I2D,Lim06
FES_HUMAN	2242	P85A_HUMAN	5295	0.65	experiments:in vitro,Affinity Capture-Western;pmids:8916957;sources:HPRD,BioGRID,I2D
SRC_HUMAN	6714	P85A_HUMAN	5295	0.84	experiments:in vivo,Affinity Capture-Western,anti bait coimmunoprecipitation;pmids:12210743,10487518,16713569;sources:HPRD,BioGRID,MINT,I2D,Lim06
TESC_HUMAN	54997	SL9A1_HUMAN	6548	0.9	experiments:in vitro,in vivo,Two-hybrid,far western blotting,Reconstituted Complex,Affinity Capture-Western;pmids:11696366,12809501,16189514;sources:HPRD,BioGRID,I2D,Rual05
ERBB3_HUMAN	2065	P85A_HUMAN	5295	0.96	experiments:in vitro,in vivo,Two-hybrid,Affinity Capture-Western,anti bait coimmunoprecipitation,protein array;pmids:10383151,11546794,10572067,16273093;species:Rattus norvegicus (Rat);sources:HPRD,BioGRID,IntAct,MINT,I2D
TGFR1_HUMAN	7046	P85A_HUMAN	5295	0.65	experiments:in vivo,Affinity Capture-Western;pmids:9435577;sources:HPRD,BioGRID,I2D
TBG1_HUMAN	7283	P85A_HUMAN	5295	0.62	experiments:in vivo;pmids:7592789,16713569;sources:HPRD,I2D,Lim06
SH3K1_HUMAN	30011	P85A_HUMAN	5295	0.88	experiments:in vivo,Reconstituted Complex,peptide array;pmids:11071869,10921882,17474147;sources:HPRD,BioGRID,IntAct,MINT,I2D
WASP_HUMAN	7454	P85A_HUMAN	5295	0.88	experiments:in vitro,Affinity Capture-Western,Reconstituted Complex;pmids:10358777,8805332,16713569;sources:HPRD,BioGRID,I2D,Lim06
RASE_HUMAN	3266	P85A_HUMAN	5295	0.52	experiments:in vivo;pmids:12774123;sources:HPRD,I2D
CSF2R_HUMAN	1438	P85A_HUMAN	5295	0.83	experiments:in vivo,Affinity Capture-Western,peptide array;pmids:12538575,17474147;sources:HPRD,BioGRID,IntAct,MINT,I2D
ARAF_HUMAN	369	P85A_HUMAN	5295	0.88	experiments:in vitro,in vivo,Reconstituted Complex,coimmunoprecipitation,phage display,pull down;pmids:11812000,10967104;sources:HPRD,BioGRID,MINT,I2D
SYN1_HUMAN	6853	P85A_HUMAN	5295	0.67	experiments:in vitro,in vivo,Affinity Capture-Western;pmids:10899172;sources:HPRD,BioGRID,I2D
RRAS2_HUMAN	22800	P85A_HUMAN	5295	0.65	experiments:in vivo,Affinity Capture-Western;pmids:11850823;sources:HPRD,BioGRID,I2D
UBF1_HUMAN	7343	RPA34_HUMAN	10849	0.73	experiments:in vitro,Reconstituted Complex;pmids:9426281;sources:HPRD,BioGRID,I2D
RON_HUMAN	4486	P85A_HUMAN	5295	0.52	experiments:in vivo;pmids:8918464;sources:HPRD,I2D
TIE2_HUMAN	7010	P85A_HUMAN	5295	0.67	experiments:in vitro,in vivo,Two-hybrid;pmids:10521483;sources:HPRD,I2D
TIE1_HUMAN	7075	P85A_HUMAN	5295	0.55	experiments:in vitro,in vivo;pmids:11865050;sources:HPRD,I2D
SHB_HUMAN	6461	P85A_HUMAN	5295	0.77	experiments:in vitro,Reconstituted Complex,Affinity Capture-Western;pmids:7537362;sources:HPRD,BioGRID,I2D
TYRO3_HUMAN	7301	P85A_HUMAN	5295	0.73	experiments:in vivo,Two-hybrid,Affinity Capture-Western;pmids:10627473;sources:HPRD,BioGRID,I2D
SL9A2_HUMAN	6549	P85A_HUMAN	5295	0.52	experiments:in vitro;pmids:10187839;sources:HPRD,I2D
SHC1_HUMAN	6464	P85A_HUMAN	5295	0.89	experiments:in vitro,in vivo,Reconstituted Complex,coimmunoprecipitation,pull down;pmids:8662998,8621719,16219545,7537361,16713569;sources:HPRD,BioGRID,MINT,I2D,Lim06
FAK1_HUMAN	5747	P85A_HUMAN	5295	0.84	experiments:in vivo,Affinity Capture-Western,far western blotting;pmids:7537275,8649427,10806474,16713569;sources:HPRD,BioGRID,I2D,Lim06
IRS2_HUMAN	8660	P85A_HUMAN	5295	0.84	experiments:in vivo,Affinity Capture-Western,far western blotting;pmids:12107746,9852124,8910607,9334184;sources:HPRD,BioGRID,I2D
INP4A_HUMAN	3631	P85A_HUMAN	5295	0.52	experiments:in vivo;pmids:10097090;sources:HPRD,I2D
TAF1A_HUMAN	9015	RPA34_HUMAN	10849	0.55	experiments:in vitro,in vivo;pmids:15226435;sources:HPRD,I2D
GHR_HUMAN	2690	P85A_HUMAN	5295	0.86	experiments:in vivo,Reconstituted Complex,peptide array;pmids:9632636,17474147;sources:HPRD,BioGRID,IntAct,MINT,I2D
FAK2_HUMAN	2185	P85A_HUMAN	5295	0.62	experiments:in vivo;pmids:10797305,16713569;sources:HPRD,I2D,Lim06
GTR4_HUMAN	6517	CATD_HUMAN	1509	0.59	experiments:in vivo;pmids:16396496;species:Rattus norvegicus (Rat);sources:HPRD,HomoMINT,I2D
CRKL_HUMAN	1399	P85A_HUMAN	5295	0.65	experiments:in vivo,Affinity Capture-Western;pmids:9461587;sources:HPRD,BioGRID,I2D
TBA1B_HUMAN	10376	P85A_HUMAN	5295	0.77	experiments:in vivo,Affinity Capture-Western,Reconstituted Complex;pmids:7592789;sources:HPRD,BioGRID,I2D
IL1AP_HUMAN	3556	P85A_HUMAN	5295	0.55	experiments:in vitro,in vivo;pmids:10373529;sources:HPRD,I2D
ADA12_HUMAN	8038	P85A_HUMAN	5295	0.77	experiments:in vitro,in vivo,Reconstituted Complex,Affinity Capture-Western;pmids:11313349;sources:HPRD,BioGRID,I2D
RHG01_HUMAN	392	P85A_HUMAN	5295	0.73	experiments:in vitro,Reconstituted Complex;pmids:8253717;sources:HPRD,BioGRID,I2D
CAN3_HUMAN	825	FLNC_HUMAN	2318	0.67	experiments:in vitro,in vivo,Biochemical Activity;pmids:14506720;sources:HPRD,BioGRID,I2D
CD3E_HUMAN	916	RPA34_HUMAN	10849	0.77	experiments:in vitro,in vivo,Affinity Capture-Western,Reconstituted Complex;pmids:10373416;sources:HPRD,BioGRID,I2D
PK3CD_HUMAN	5293	P85A_HUMAN	5295	0.83	experiments:in vivo,Reconstituted Complex,Affinity Capture-Western;pmids:9113989;species:Mus musculus (Mouse);sources:HPRD,BioGRID,I2D
PK3CB_HUMAN	5291	P85A_HUMAN	5295	0.84	experiments:in vitro,in vivo,Affinity Capture-Western;pmids:10358930,8139559;species:Mus musculus (Mouse);sources:HPRD,BioGRID,HomoMINT,I2D
BCAR1_HUMAN	9564	P85A_HUMAN	5295	0.77	experiments:in vitro,Affinity Capture-Western,Reconstituted Complex;pmids:10799562;sources:HPRD,BioGRID,I2D
SOCS1_HUMAN	8651	P85A_HUMAN	5295	0.52	experiments:in vitro;pmids:10022833;sources:HPRD,I2D
CD2AP_HUMAN	23607	P85A_HUMAN	5295	0.52	experiments:in vitro;pmids:10339567;sources:HPRD,I2D
HGS_HUMAN	9146	P85A_HUMAN	5295	0.62	experiments:in vitro;pmids:10970851,16713569;sources:HPRD,I2D,Lim06
GAB1_HUMAN	2549	P85A_HUMAN	5295	0.97	experiments:in vitro,Reconstituted Complex,Affinity Capture-Western,far western blotting,Two-hybrid,gst pull down;pmids:11940581,16638574,9891995,8596638,9658397;species:Mus musculus (Mouse);sources:HPRD,BioGRID,IntAct,MINT,HomoMINT,I2D
TM1L1_HUMAN	10040	P85A_HUMAN	5295	0.52	experiments:in vitro;pmids:11711534;sources:HPRD,I2D
TRAT1_HUMAN	50852	P85A_HUMAN	5295	0.62	experiments:in vitro;pmids:10723796,9687533;sources:HPRD,I2D
RPA49_HUMAN	64425	RPA34_HUMAN	10849	0.77	experiments:in vitro,Co-fractionation,far western blotting,Reconstituted Complex;pmids:15226435;sources:HPRD,BioGRID,I2D
1433G_HUMAN	7532	P85A_HUMAN	5295	0.83	experiments:in vivo,anti bait coimmunoprecipitation,coimmunoprecipitation;pmids:15324660,17353931;sources:HPRD,IntAct,MINT,I2D
AGAP2_HUMAN	116986	P85A_HUMAN	5295	0.77	experiments:in vivo,Reconstituted Complex,Affinity Capture-Western;pmids:11136977;sources:HPRD,BioGRID,I2D
VAV3_HUMAN	10451	P85A_HUMAN	5295	0.55	experiments:in vitro,in vivo;pmids:11094073;sources:HPRD,I2D
GAB2_HUMAN	9846	P85A_HUMAN	5295	0.95	experiments:in vitro,in vivo,Affinity Capture-Western,Two-hybrid,anti tag coimmunoprecipitation,pull down;pmids:10068651,16219545,11782427,11334882,10871282,16253990;species:Mus musculus (Mouse);sources:HPRD,BioGRID,IntAct,MINT,I2D
BCAP_HUMAN	118788	P85A_HUMAN	5295	0.62	experiments:in vitro,in vivo;pmids:11163197;species:Mus musculus (Mouse);sources:HPRD,I2D
CD3E_HUMAN	916	P85A_HUMAN	5295	0.78	experiments:in vitro,in vivo,Affinity Capture-Western;pmids:11855827,11689561,9312149;sources:HPRD,BioGRID,I2D
RICS_HUMAN	9743	P85A_HUMAN	5295	0.65	experiments:in vivo,Affinity Capture-Western;pmids:12454018;sources:HPRD,BioGRID
PPM1A_HUMAN	5494	P85A_HUMAN	5295	0.55	experiments:in vitro,in vivo;pmids:15016818;sources:HPRD,I2D
WBP11_HUMAN	51729	P85A_HUMAN	5295	0.52	experiments:in vitro;pmids:11375989;sources:HPRD,I2D
IFNW1_HUMAN	3467	INAR1_HUMAN	3454	0.52	experiments:in vivo;pmids:1834641;sources:HPRD,I2D
GTR4_HUMAN	6517	ARF3_HUMAN	377	0.59	experiments:in vivo;pmids:16396496;species:Rattus norvegicus (Rat);sources:HPRD,HomoMINT,I2D
GTR4_HUMAN	6517	HXK2_HUMAN	3099	0.59	experiments:in vivo;pmids:16396496;species:Rattus norvegicus (Rat);sources:HPRD,HomoMINT,I2D
PGFRB_HUMAN	5159	PK3CA_HUMAN	5290	0.52	experiments:in vivo;pmids:8702949;sources:HPRD,I2D
KPCD_HUMAN	5580	PK3CA_HUMAN	5290	0.52	experiments:in vitro;pmids:11676480;sources:HPRD,I2D
RASH_HUMAN	3265	PK3CA_HUMAN	5290	0.94	experiments:in vivo,Reconstituted Complex,Two-hybrid;pmids:9150145,14724584,10783161,8665852;species:Drosophila melanogaster (Fruit fly);sources:HPRD,BioGRID,HomoMINT,I2D
SH3K1_HUMAN	30011	PK3CA_HUMAN	5290	0.55	experiments:in vitro,in vivo;pmids:10921882;sources:HPRD,I2D
GNAQ_HUMAN	2776	PK3CA_HUMAN	5290	0.65	experiments:in vivo,Affinity Capture-Western;pmids:12704201;sources:HPRD,BioGRID,I2D
IRS4_HUMAN	8471	PK3CA_HUMAN	5290	0.65	experiments:in vivo,Affinity Capture-MS;pmids:11912194;sources:HPRD,BioGRID
GTR4_HUMAN	6517	SERPH_HUMAN	871	0.59	experiments:in vivo;pmids:16396496;species:Rattus norvegicus (Rat);sources:HPRD,I2D
P55G_HUMAN	8503	PK3CA_HUMAN	5290	0.7	experiments:Two-hybrid;pmids:9415396;species:Mus musculus (Mouse);sources:HPRD,BioGRID,HomoMINT,I2D
IFNA2_HUMAN	3440	INAR1_HUMAN	3454	0.63	experiments:in vivo,genetic interference;pmids:1834641,7592797,9334213;sources:HPRD,DIP,I2D
RASM_HUMAN	22808	PK3CA_HUMAN	5290	0.52	experiments:in vitro;pmids:10803462;sources:HPRD,I2D
RHES_HUMAN	23551	PK3CA_HUMAN	5290	0.73	experiments:in vitro,Reconstituted Complex;pmids:14724584;sources:HPRD,BioGRID,I2D
GBRB1_HUMAN	2560	PK3CA_HUMAN	5290	0.52	experiments:in vivo;pmids:11606067;sources:HPRD,I2D
KPCA_HUMAN	5578	F262_HUMAN	5208	0.52	experiments:in vitro;pmids:1322130;sources:HPRD,I2D
AAPK2_HUMAN	5563	F262_HUMAN	5208	0.62	experiments:in vitro;pmids:12853467,1322130;sources:HPRD,I2D
1433Z_HUMAN	7534	F262_HUMAN	5208	0.75	experiments:in vivo,gst pull down;pmids:12853467,15161933;sources:HPRD,MINT,I2D
KAPCA_HUMAN	5566	F262_HUMAN	5208	0.62	experiments:in vitro;pmids:12853467,1322130;sources:HPRD,I2D
AAPK1_HUMAN	5562	F262_HUMAN	5208	0.62	experiments:in vitro;pmids:12853467,1322130;sources:HPRD,I2D
GTR4_HUMAN	6517	COF1_HUMAN	1072	0.59	experiments:in vivo;pmids:16396496;species:Rattus norvegicus (Rat);sources:HPRD,I2D
DYL1_HUMAN	8655	K6PP_HUMAN	5214	0.59	experiments:in vitro;pmids:14760703;species:Rattus norvegicus (Rat);sources:HPRD,I2D
IFNB_HUMAN	3456	INAR1_HUMAN	3454	0.76	experiments:in vivo,coimmunoprecipitation;pmids:1834641,7592797,10049744;sources:HPRD,DIP,I2D
GTR4_HUMAN	6517	STRN3_HUMAN	29966	0.59	experiments:in vivo;pmids:16396496;species:Rattus norvegicus (Rat);sources:HPRD,HomoMINT,I2D
GTR4_HUMAN	6517	MVP_HUMAN	9961	0.59	experiments:in vivo;pmids:16396496;species:Rattus norvegicus (Rat);sources:HPRD,HomoMINT,I2D
K6PF_HUMAN	5213	K6PL_HUMAN	5211	0.87	experiments:in vitro,affinity chromatography technology,inferred by curator;pmids:6444721,14681455;species:Rattus norvegicus (Rat),Mus musculus (Mouse),Saccharomyces cerevisiae (Baker's yeast);sources:HPRD,IntAct,I2D,Ortho
GTR4_HUMAN	6517	PDIA6_HUMAN	10130	0.59	experiments:in vivo;pmids:16396496;species:Rattus norvegicus (Rat);sources:HPRD,I2D
GTR4_HUMAN	6517	SC65_HUMAN	10609	0.59	experiments:in vivo;pmids:16396496;species:Rattus norvegicus (Rat);sources:HPRD,HomoMINT,I2D
GTR4_HUMAN	6517	DLDH_HUMAN	1738	0.59	experiments:in vivo;pmids:16396496;species:Rattus norvegicus (Rat);sources:HPRD,HomoMINT,I2D
GTR4_HUMAN	6517	BASI_HUMAN	682	0.59	experiments:in vivo;pmids:16396496;species:Rattus norvegicus (Rat);sources:HPRD,HomoMINT,I2D
APOA1_HUMAN	335	PDE1A_HUMAN	5136	0.63	experiments:Two-hybrid;pmids:11991719;sources:HPRD,BioGRID,I2D
GTR4_HUMAN	6517	HS90A_HUMAN	3320	0.59	experiments:in vivo;pmids:16396496;species:Rattus norvegicus (Rat);sources:HPRD,HomoMINT,I2D
P85A_HUMAN	5295	INAR1_HUMAN	3454	0.65	experiments:in vivo,Affinity Capture-Western;pmids:10542297;sources:HPRD,BioGRID,I2D
GTR4_HUMAN	6517	UBE2N_HUMAN	7334	0.59	experiments:in vivo;pmids:16396496;species:Rattus norvegicus (Rat);sources:HPRD,I2D
GTR4_HUMAN	6517	KBTBA_HUMAN	10324	0.59	experiments:in vivo;pmids:16396496;species:Rattus norvegicus (Rat);sources:HPRD,HomoMINT,I2D
GTR4_HUMAN	6517	ARFP1_HUMAN	27236	0.59	experiments:in vivo;pmids:16396496;species:Rattus norvegicus (Rat);sources:HPRD,HomoMINT,I2D
S10A1_HUMAN	6271	PGM1_HUMAN	5236	0.83	experiments:in vitro,far western blotting,Affinity Capture-Western;pmids:8894274,16189514;sources:HPRD,BioGRID,I2D,Rual05
S100B_HUMAN	6285	PGM1_HUMAN	5236	0.83	experiments:in vitro,far western blotting,Affinity Capture-Western;pmids:8894274,16189514;sources:HPRD,BioGRID,I2D,Rual05
GTR4_HUMAN	6517	P3H1_HUMAN	64175	0.59	experiments:in vivo;pmids:16396496;species:Rattus norvegicus (Rat);sources:HPRD,HomoMINT,I2D
GTR4_HUMAN	6517	ACTN1_HUMAN	87	0.59	experiments:in vivo;pmids:16396496;species:Rattus norvegicus (Rat);sources:HPRD,HomoMINT,I2D
LSM8_HUMAN	51691	6PGD_HUMAN	5226	0.63	experiments:Two-hybrid;pmids:15231747;sources:HPRD,BioGRID,IntAct,I2D,Lehner04
GTR4_HUMAN	6517	FACR1_HUMAN	84188	0.52	experiments:in vivo;pmids:16396496;sources:HPRD,I2D
PTN11_HUMAN	5781	INAR1_HUMAN	3454	0.65	experiments:in vitro,in vivo;pmids:9029147,16189514;sources:HPRD,I2D,Rual05
GTR4_HUMAN	6517	PSD7_HUMAN	5713	0.52	experiments:in vivo;pmids:16396496;sources:HPRD,I2D
S10A1_HUMAN	6271	PPLA_HUMAN	5350	0.65	experiments:in vitro,in vivo;pmids:12804600,16189514;sources:HPRD,I2D,Rual05
PPR3A_HUMAN	5506	PPLA_HUMAN	5350	0.74	experiments:in vitro,in vivo,Reconstituted Complex;pmids:9845327;sources:HPRD,BioGRID,I2D
KAPCA_HUMAN	5566	PPLA_HUMAN	5350	0.65	experiments:in vitro,in vivo;pmids:3759968,9468536;sources:HPRD,I2D
SARCO_HUMAN	6588	PPLA_HUMAN	5350	0.76	experiments:in vivo,Affinity Capture-Western;pmids:12692302,12032137,16189514;sources:HPRD,BioGRID,I2D,Rual05
PA2GA_HUMAN	5320	PA21B_HUMAN	5319	0.73	experiments:in vitro,Reconstituted Complex;pmids:7721806;sources:HPRD,BioGRID,I2D
PGS1_HUMAN	633	PA21B_HUMAN	5319	0.52	experiments:in vitro;pmids:9848887;sources:HPRD,I2D
PLAP_HUMAN	9373	PA21B_HUMAN	5319	0.62	experiments:in vitro;pmids:2052621,16189514;sources:HPRD,I2D,Rual05
GTR4_HUMAN	6517	C1QT5_HUMAN	114902	0.59	experiments:in vivo;pmids:16396496;species:Rattus norvegicus (Rat);sources:HPRD,HomoMINT,I2D
GTR4_HUMAN	6517	C1QT5_HUMAN	83552	0.59	experiments:in vivo;pmids:16396496;species:Rattus norvegicus (Rat);sources:HPRD,HomoMINT,I2D
PTN6_HUMAN	5777	INAR1_HUMAN	3454	0.66	experiments:in vitro,in vivo;pmids:9029147,8524272,16189514;sources:HPRD,I2D,Rual05
GTR4_HUMAN	6517	CC116_HUMAN	164592	0.59	experiments:in vivo;pmids:16396496;species:Rattus norvegicus (Rat);sources:HPRD,HomoMINT,I2D
PGFRB_HUMAN	5159	PLCG1_HUMAN	5335	0.83	experiments:in vivo,Affinity Capture-Western;pmids:8443409,7486683,16713569;species:Mus musculus (Mouse);sources:HPRD,BioGRID,DIP,I2D,Lim06
PECA1_HUMAN	5175	PLCG1_HUMAN	5335	0.77	experiments:in vitro,Reconstituted Complex,far western blotting;pmids:10350061;sources:HPRD,BioGRID,I2D
PGFRA_HUMAN	5156	PLCG1_HUMAN	5335	0.77	experiments:in vitro,in vivo,Affinity Capture-Western,Reconstituted Complex;pmids:7535778;sources:HPRD,BioGRID,I2D
FGFR2_HUMAN	2263	PLCG1_HUMAN	5335	0.52	experiments:in vivo;pmids:7999363;sources:HPRD,I2D
ZAP70_HUMAN	7535	PLCG1_HUMAN	5335	0.67	experiments:in vitro,in vivo,Affinity Capture-Western;pmids:7629168;sources:HPRD,BioGRID,I2D
GBLP_HUMAN	10399	PLCG1_HUMAN	5335	0.67	experiments:in vitro,in vivo,far western blotting;pmids:8290562;sources:HPRD,BioGRID,I2D
SOS1_HUMAN	6654	PLCG1_HUMAN	5335	0.96	experiments:in vitro,Reconstituted Complex,Affinity Capture-Western,peptide array,fluorescence technology;pmids:10913276,10940929,17474147,16713569;species:Mus musculus (Mouse);sources:HPRD,BioGRID,IntAct,MINT,I2D,Lim06
CD28_HUMAN	940	PLCG1_HUMAN	5335	0.52	experiments:in vivo;pmids:8386518;sources:HPRD,I2D
TYK2_HUMAN	7297	INAR1_HUMAN	3454	0.89	experiments:in vitro,in vivo,Reconstituted Complex,Affinity Capture-Western,pull down,experimental interaction detection;pmids:9733772,9677371,95059042,18474601,10523853,7526154,16189514,8628273;sources:HPRD,BioGRID,MINT,DIP,I2D,Rual05,MIPS
ITK_HUMAN	3702	PLCG1_HUMAN	5335	0.88	experiments:in vitro,in vivo,Reconstituted Complex,Affinity Capture-Western,Biochemical Activity;pmids:12163161,10586033;sources:HPRD,BioGRID,I2D
TF2H1_HUMAN	2965	PLCG1_HUMAN	5335	0.52	experiments:in vitro;pmids:10467411;sources:HPRD,I2D
SRC_HUMAN	6714	PLCG1_HUMAN	5335	0.78	experiments:in vitro,in vivo,Affinity Capture-Western;pmids:7510703,8885868,8657103,1689310,7682059,16713569;sources:HPRD,BioGRID,I2D,Lim06
NTRK1_HUMAN	4914	PLCG1_HUMAN	5335	0.88	experiments:in vivo,Reconstituted Complex,Two-hybrid;pmids:1715690,8384556,9856458,10092678,10708759;sources:HPRD,BioGRID,I2D
NTRK3_HUMAN	4916	PLCG1_HUMAN	5335	0.84	experiments:in vitro,in vivo,Reconstituted Complex;pmids:7657612,10092678;sources:HPRD,BioGRID,I2D
WASP_HUMAN	7454	PLCG1_HUMAN	5335	0.84	experiments:in vitro,Reconstituted Complex;pmids:8892607,8805332,8824280,16713569;sources:HPRD,BioGRID,I2D,Lim06
SYN1_HUMAN	6853	PLCG1_HUMAN	5335	0.52	experiments:in vitro;pmids:10899172;sources:HPRD,I2D
KSYK_HUMAN	6850	PLCG1_HUMAN	5335	0.92	experiments:in vitro,in vivo,Affinity Capture-Western,coimmunoprecipitation;pmids:8885868,8657103,1689310,7682059,15144186,7831290;species:Mus musculus (Mouse);sources:HPRD,BioGRID,DIP,I2D
RON_HUMAN	4486	PLCG1_HUMAN	5335	0.65	experiments:in vivo,Affinity Capture-Western;pmids:8918464;sources:HPRD,BioGRID,I2D
PIPNA_HUMAN	5306	PLCG1_HUMAN	5335	0.55	experiments:in vitro,in vivo;pmids:7761838;sources:HPRD,I2D
MK01_HUMAN	5594	INAR1_HUMAN	3454	0.55	experiments:in vitro,in vivo;pmids:9029147;sources:HPRD,I2D
GTR4_HUMAN	6517	FKB10_HUMAN	60681	0.59	experiments:in vivo;pmids:16396496;species:Rattus norvegicus (Rat);sources:HPRD,HomoMINT,I2D
SHB_HUMAN	6461	PLCG1_HUMAN	5335	0.75	experiments:in vivo,Affinity Capture-Western;pmids:12084069,10488157;sources:HPRD,BioGRID,I2D
DDR1_HUMAN	780	PLCG1_HUMAN	5335	0.55	experiments:in vitro,in vivo;pmids:10783152;sources:HPRD,I2D
FAK1_HUMAN	5747	PLCG1_HUMAN	5335	0.84	experiments:in vitro,in vivo,Affinity Capture-Western;pmids:8660853,10430888;species:Mus musculus (Mouse);sources:HPRD,BioGRID,I2D
IRS2_HUMAN	8660	PLCG1_HUMAN	5335	0.65	experiments:in vivo,Affinity Capture-Western;pmids:9535722;sources:HPRD,BioGRID,I2D
PTPRJ_HUMAN	5795	PLCG1_HUMAN	5335	0.65	experiments:in vitro,Biochemical Activity;pmids:11259588;sources:HPRD,BioGRID,I2D
TUB_HUMAN	7275	PLCG1_HUMAN	5335	0.77	experiments:in vitro,in vivo,Reconstituted Complex,Affinity Capture-Western;pmids:10455176;sources:HPRD,BioGRID,I2D
SOS2_HUMAN	6655	PLCG1_HUMAN	5335	0.88	experiments:in vivo,Two-hybrid,Affinity Capture-Western,peptide array,anti bait coimmunoprecipitation,fluorescence technology;pmids:10940929,17474147;sources:HPRD,BioGRID,IntAct,MINT,I2D
DGKZ_HUMAN	8525	PLCG1_HUMAN	5335	0.67	experiments:in vitro,in vivo,Affinity Capture-Western;pmids:12890670;sources:HPRD,BioGRID,I2D
LCP2_HUMAN	3937	PLCG1_HUMAN	5335	0.94	experiments:in vitro,in vivo,Affinity Capture-Western,Reconstituted Complex;pmids:11390650,16467851;species:Bos taurus (Bovine);sources:HPRD,BioGRID,HomoMINT,I2D
FURIN_HUMAN	5045	FLNC_HUMAN	2318	0.67	experiments:in vitro,in vivo,Two-hybrid;pmids:9412467;sources:HPRD,I2D
GBLP_HUMAN	10399	INAR1_HUMAN	3454	0.65	experiments:in vitro,in vivo;pmids:11301323,16189514;sources:HPRD,I2D,Rual05
3BP2_HUMAN	6452	PLCG1_HUMAN	5335	0.86	experiments:in vivo,Reconstituted Complex,far western blotting;pmids:11390470,9846481;sources:HPRD,BioGRID,I2D
LAT_HUMAN	27040	PLCG1_HUMAN	5335	0.96	experiments:in vitro,in vivo,Co-fractionation,Affinity Capture-Western,Reconstituted Complex,anti bait coimmunoprecipitation;pmids:9729044,11368773,16467851,9489702,16938345,16713569;species:Bos taurus (Bovine);sources:HPRD,BioGRID,IntAct,HomoMINT,I2D,Lim06
PLD2_HUMAN	5338	PLCG1_HUMAN	5335	0.77	experiments:in vitro,in vivo,Affinity Capture-Western,Reconstituted Complex;pmids:12646582;sources:HPRD,BioGRID,I2D
KHDR1_HUMAN	10657	PLCG1_HUMAN	5335	0.9	experiments:in vitro,in vivo,Affinity Capture-Western,Reconstituted Complex,coimmunoprecipitation,pull down;pmids:9743338,7799925,11960376,10467411,9045636,7537265,16713569;sources:HPRD,BioGRID,IntAct,I2D,Lim06
PKN2_HUMAN	5586	PLCG1_HUMAN	5335	0.73	experiments:in vitro,Reconstituted Complex;pmids:8910519;sources:HPRD,BioGRID,I2D
PAK1_HUMAN	5058	PLCG1_HUMAN	5335	0.74	experiments:in vitro,in vivo,Reconstituted Complex;pmids:12085993;sources:HPRD,BioGRID,I2D
PICAL_HUMAN	8301	PLCG1_HUMAN	5335	0.73	experiments:in vitro,Reconstituted Complex;pmids:10926122;sources:HPRD,BioGRID,I2D
DAB1_HUMAN	1600	PLCG1_HUMAN	5335	0.59	experiments:in vitro;pmids:15062102;species:Mus musculus (Mouse);sources:HPRD,I2D
BAG3_HUMAN	9531	PLCG1_HUMAN	5335	0.77	experiments:in vitro,in vivo,Affinity Capture-Western,Reconstituted Complex;pmids:10980614;sources:HPRD,BioGRID,I2D
GAB1_HUMAN	2549	PLCG1_HUMAN	5335	0.89	experiments:in vivo,Affinity Capture-Western,far western blotting;pmids:8596638,11507676;species:Mus musculus (Mouse);sources:HPRD,BioGRID,HomoMINT,I2D
STAT2_HUMAN	6773	INAR1_HUMAN	3454	0.88	experiments:in vitro,in vivo,Reconstituted Complex,Affinity Capture-Western;pmids:8605876,11786546,7559568,9121453;sources:HPRD,BioGRID,I2D
KPCD1_HUMAN	5587	PLCG1_HUMAN	5335	0.65	experiments:in vitro,Affinity Capture-Western;pmids:8885868;sources:HPRD,BioGRID,I2D
AGAP2_HUMAN	116986	PLCG1_HUMAN	5335	0.62	experiments:in vitro,in vivo;pmids:11823862;species:Rattus norvegicus (Rat);sources:HPRD,HomoMINT,I2D
VAV3_HUMAN	10451	PLCG1_HUMAN	5335	0.55	experiments:in vitro,in vivo;pmids:11094073;sources:HPRD,I2D
AP180_HUMAN	9892	PLCG1_HUMAN	5335	0.55	experiments:in vitro,in vivo;pmids:11779129;sources:HPRD,I2D
GIT1_HUMAN	28964	PLCG1_HUMAN	5335	0.77	experiments:in vitro,in vivo,Affinity Capture-Western,Reconstituted Complex;pmids:14523024;sources:HPRD,BioGRID,I2D
USO1_HUMAN	8615	PLCG1_HUMAN	5335	0.55	experiments:in vitro,in vivo;pmids:12507498;sources:HPRD,I2D
NTAL_HUMAN	7462	PLCG1_HUMAN	5335	0.78	experiments:in vitro,in vivo,Affinity Capture-Western;pmids:12514734,14722116,16713569;sources:HPRD,BioGRID,I2D,Lim06
TNK1_HUMAN	8711	PLCG1_HUMAN	5335	0.73	experiments:in vitro,Reconstituted Complex;pmids:10873601;sources:HPRD,BioGRID,I2D
TRPM7_HUMAN	54822	PLCG1_HUMAN	5335	0.77	experiments:in vitro,Two-hybrid,Reconstituted Complex;pmids:11941371;sources:HPRD,BioGRID,I2D
RICS_HUMAN	9743	PLCG1_HUMAN	5335	0.65	experiments:in vivo,Affinity Capture-Western;pmids:12454018;sources:HPRD,BioGRID
KAPCA_HUMAN	5566	INAR1_HUMAN	3454	0.55	experiments:in vitro,in vivo;pmids:9029147;sources:HPRD,I2D
SOCS7_HUMAN	30837	PLCG1_HUMAN	5335	0.52	experiments:in vitro;pmids:9344857;sources:HPRD,I2D
GTR4_HUMAN	6517	IDHP_HUMAN	3418	0.59	experiments:in vivo;pmids:16396496;species:Rattus norvegicus (Rat);sources:HPRD,HomoMINT,I2D
PLMN_HUMAN	5340	ENOA_HUMAN	2023	0.84	experiments:in vitro,in vivo,Reconstituted Complex;pmids:11169399,16713569;sources:HPRD,BioGRID,Lim06
PLAK_HUMAN	3728	ZFYV9_HUMAN	9372	0.73	experiments:Two-hybrid;pmids:16189514,15231748;sources:HPRD,MINT,I2D,Rual05,Colland04
NIT1_HUMAN	4817	ZFYV9_HUMAN	9372	0.73	experiments:Two-hybrid;pmids:15231748,16713569;sources:HPRD,MINT,I2D,Colland04,Lim06
ZBT44_HUMAN	29068	SMAD1_HUMAN	4086	0.73	experiments:Two-hybrid;pmids:16189514,15231748;sources:HPRD,Rual05,Colland04
TTF2_HUMAN	8458	SMAD1_HUMAN	4086	0.63	experiments:Two-hybrid;pmids:15231748;sources:HPRD,MINT,I2D,Colland04
PHKG1_HUMAN	5260	PHKG1_HUMAN	5260	0.52	experiments:in vivo;pmids:7935360;sources:HPRD,I2D
CRKL_HUMAN	1399	INAR1_HUMAN	3454	0.55	experiments:in vitro,in vivo;pmids:11167825;sources:HPRD,I2D
CTRC_HUMAN	11330	PHKG1_HUMAN	5260	0.52	experiments:in vitro;pmids:2365696;sources:HPRD,I2D
UBC9_HUMAN	7329	SNIP1_HUMAN	79753	0.74	experiments:Two-hybrid;pmids:16189514,15231748,16713569;sources:HPRD,MINT,I2D,Rual05,Colland04,Lim06
PHKG1_HUMAN	5260	PHKG2_HUMAN	5261	0.52	experiments:in vivo;pmids:9362479;sources:HPRD,I2D
FAF1_HUMAN	11124	SNIP1_HUMAN	79753	0.63	experiments:Two-hybrid;pmids:15231748;sources:HPRD,MINT,I2D,Colland04
PIAS2_HUMAN	9063	SNIP1_HUMAN	79753	0.73	experiments:Two-hybrid;pmids:16189514,15231748;sources:HPRD,I2D,Rual05,Colland04
HERC1_HUMAN	8925	LAPM5_HUMAN	7805	0.63	experiments:Two-hybrid;pmids:15231748;sources:HPRD,Colland04
TDG_HUMAN	6996	SMAD4_HUMAN	4089	0.63	experiments:Two-hybrid;pmids:15231748;sources:HPRD,MINT,I2D,Colland04
TDG_HUMAN	6996	SNIP1_HUMAN	79753	0.63	experiments:Two-hybrid;pmids:15231748;sources:HPRD,MINT,I2D,Colland04
PITX1_HUMAN	5307	PIT1_HUMAN	5449	0.77	experiments:in vitro,Two-hybrid,Reconstituted Complex;pmids:8755540;sources:HPRD,BioGRID,I2D
NR1I2_HUMAN	8856	PIT1_HUMAN	5449	0.73	experiments:in vitro,Reconstituted Complex;pmids:11891224;sources:HPRD,BioGRID,I2D
ANM1_HUMAN	3276	INAR1_HUMAN	3454	0.87	experiments:in vitro,in vivo,Two-hybrid,Reconstituted Complex;pmids:9029147,16713569;sources:HPRD,BioGRID,I2D,Lim06
NR1I3_HUMAN	9970	PIT1_HUMAN	5449	0.73	experiments:in vitro,Reconstituted Complex;pmids:11891224;sources:HPRD,BioGRID,I2D
ZMYM5_HUMAN	9205	SNIP1_HUMAN	79753	0.63	experiments:Two-hybrid;pmids:15231748;sources:HPRD,I2D
SETB1_HUMAN	9869	SNIP1_HUMAN	79753	0.73	experiments:Two-hybrid;pmids:16189514,15231748;sources:HPRD,MINT,I2D,Rual05,Colland04
RNAS1_HUMAN	6035	RINI_HUMAN	6050	0.63	experiments:in vitro;pmids:11342552,9311977,16189514;sources:HPRD,I2D,Rual05
PLMN_HUMAN	5340	SPB6_HUMAN	5269	0.52	experiments:in vitro;pmids:7548163;sources:HPRD,I2D
PROC_HUMAN	5624	SPB6_HUMAN	5269	0.62	experiments:in vitro;pmids:7548163,16189514;sources:HPRD,I2D,Rual05
THRB_HUMAN	2147	SPB6_HUMAN	5269	0.84	experiments:in vitro,Reconstituted Complex;pmids:8415716,9851866,7548163;sources:HPRD,BioGRID,I2D
UROK_HUMAN	5328	SPB6_HUMAN	5269	0.62	experiments:in vitro;pmids:7548163,16189514;sources:HPRD,I2D,Rual05
FA10_HUMAN	2159	SPB6_HUMAN	5269	0.52	experiments:in vitro;pmids:8136380;sources:HPRD,I2D
MYOD1_HUMAN	4654	SMAD4_HUMAN	4089	0.63	experiments:Two-hybrid;pmids:15231748;sources:HPRD,MINT,I2D,Colland04
CALX_HUMAN	821	INGR1_HUMAN	3459	0.52	experiments:in vivo;pmids:8136357;sources:HPRD,I2D
HIPK1_HUMAN	204851	SNIP1_HUMAN	79753	0.73	experiments:Two-hybrid;pmids:16189514,15231748;sources:HPRD,MINT,I2D,Rual05,Colland04
PECA1_HUMAN	5175	PLAK_HUMAN	3728	0.76	experiments:in vitro,in vivo,Affinity Capture-Western,pull down,anti bait coimmunoprecipitation,fluorescence microscopy;pmids:10801826;sources:HPRD,BioGRID,IntAct,I2D
APC_HUMAN	324	PLAK_HUMAN	3728	0.94	experiments:in vitro,Reconstituted Complex,Affinity Capture-Western;pmids:11707392,11348595,11136974,9298899,8074697,7651399;species:Mus musculus (Mouse);sources:HPRD,BioGRID,I2D
PTPRF_HUMAN	5792	PLAK_HUMAN	3728	0.73	experiments:in vitro,Reconstituted Complex;pmids:9245795;sources:HPRD,BioGRID,I2D
CADH1_HUMAN	999	PLAK_HUMAN	3728	0.95	experiments:in vitro,in vivo,Affinity Capture-Western,Reconstituted Complex;pmids:8207061,7542250,10959047,1639850,7890674,11226248,8074697,9535896;species:Mus musculus (Mouse);sources:HPRD,BioGRID,I2D
DSC3_HUMAN	1825	PLAK_HUMAN	3728	0.65	experiments:in vivo,Affinity Capture-Western;pmids:10769211;sources:HPRD,BioGRID,I2D
PTPRJ_HUMAN	5795	PLAK_HUMAN	3728	0.52	experiments:in vitro;pmids:12370829;sources:HPRD,I2D
CTND1_HUMAN	1500	PLAK_HUMAN	3728	0.52	experiments:in vivo;pmids:7876318;sources:HPRD,I2D
CADH5_HUMAN	1003	PLAK_HUMAN	3728	0.85	experiments:in vitro,in vivo,Two-hybrid,Affinity Capture-Western;pmids:9739078,12003790,9434630;sources:HPRD,BioGRID,I2D
PKD1_HUMAN	5310	PLAK_HUMAN	3728	0.55	experiments:in vitro,in vivo;pmids:11274246;sources:HPRD,I2D
INGR2_HUMAN	3460	INGR1_HUMAN	3459	0.52	experiments:in vivo;pmids:7673114;sources:HPRD,I2D
TF7L2_HUMAN	6934	PLAK_HUMAN	3728	0.88	experiments:in vitro,Reconstituted Complex,pull down,anti bait coimmunoprecipitation,coimmunoprecipitation;pmids:11711551,16306047;sources:HPRD,BioGRID,IntAct,I2D
PTPRK_HUMAN	5796	PLAK_HUMAN	3728	0.77	experiments:in vitro,in vivo,Reconstituted Complex,Affinity Capture-Western;pmids:8663237;sources:HPRD,BioGRID,I2D
PKP2_HUMAN	5318	PLAK_HUMAN	3728	0.73	experiments:in vivo,Affinity Capture-Western,Two-hybrid;pmids:11790773;sources:HPRD,BioGRID,I2D
PTN14_HUMAN	5784	PLAK_HUMAN	3728	0.65	experiments:in vitro,Affinity Capture-MS;pmids:12808048;sources:HPRD,BioGRID,I2D
FBW1A_HUMAN	8945	PLAK_HUMAN	3728	0.75	experiments:in vivo,Affinity Capture-Western;pmids:10803460,16189514;sources:HPRD,BioGRID,I2D,Rual05
AXN1_HUMAN	8312	PLAK_HUMAN	3728	0.55	experiments:in vitro,in vivo;pmids:10488109;sources:HPRD,I2D
SVEP1_HUMAN	79987	SMAD9_HUMAN	4093	0.63	experiments:Two-hybrid;pmids:15231748;sources:HPRD,MINT,I2D
PLMN_HUMAN	5340	PLMN_HUMAN	5340	0.65	experiments:in vitro,in vivo;pmids:11729324,9737862;sources:HPRD,I2D
PAI1_HUMAN	5054	PLMN_HUMAN	5340	0.83	experiments:in vitro,Reconstituted Complex;pmids:11113116,16713569;sources:HPRD,BioGRID,I2D,Lim06
TPA_HUMAN	5327	PLMN_HUMAN	5340	0.52	experiments:in vitro;pmids:11928826;sources:HPRD,I2D
IFNG_HUMAN	3458	INGR1_HUMAN	3459	0.9	experiments:in vitro,in vivo,Co-crystal Structure,Reconstituted Complex,x-ray crystallography;pmids:12165521,10986460,11250200,7673114,10860730,7617032;sources:HPRD,BioGRID,IntAct,DIP,I2D,BIND
PAPP1_HUMAN	5069	PLMN_HUMAN	5340	0.65	experiments:in vitro,Biochemical Activity;pmids:7586586;sources:HPRD,BioGRID,I2D
PRIO_HUMAN	5621	PLMN_HUMAN	5340	0.68	experiments:in vivo;pmids:11100730,16713569;species:Mus musculus (Mouse);sources:HPRD,I2D,Lim06
KLK3_HUMAN	354	PLMN_HUMAN	5340	0.52	experiments:in vitro;pmids:10604721;sources:HPRD,I2D
MMP7_HUMAN	4316	PLMN_HUMAN	5340	0.62	experiments:in vitro;pmids:9360944,9548733;sources:HPRD,I2D
SPRC_HUMAN	6678	PLMN_HUMAN	5340	0.83	experiments:in vitro,Reconstituted Complex;pmids:2745554,7982919;sources:HPRD,BioGRID,I2D
TETN_HUMAN	7123	PLMN_HUMAN	5340	0.52	experiments:in vitro;pmids:10964919;sources:HPRD,I2D
TSP1_HUMAN	7057	PLMN_HUMAN	5340	0.83	experiments:in vitro,Reconstituted Complex;pmids:2522013,6438154;sources:HPRD,BioGRID,I2D
UROK_HUMAN	5328	PLMN_HUMAN	5340	0.63	experiments:in vitro;pmids:3920216,2829380,4226004;sources:HPRD,I2D
CO7_HUMAN	730	PLMN_HUMAN	5340	0.73	experiments:in vitro,Reconstituted Complex;pmids:7814888;sources:HPRD,BioGRID,I2D
JAK1_HUMAN	3716	INGR1_HUMAN	3459	0.73	experiments:in vivo,Reconstituted Complex;pmids:12133952;sources:HPRD,BioGRID,I2D
FA10_HUMAN	2159	PLMN_HUMAN	5340	0.73	experiments:in vitro,Reconstituted Complex;pmids:11371191;sources:HPRD,BioGRID,I2D
KNG1_HUMAN	3827	PLMN_HUMAN	5340	0.73	experiments:in vitro,Reconstituted Complex;pmids:9428707;sources:HPRD,BioGRID,I2D
A2AP_HUMAN	5345	PLMN_HUMAN	5340	0.88	experiments:in vitro,Reconstituted Complex,Biochemical Activity;pmids:2437112,3334852,158022,134998;sources:HPRD,BioGRID,I2D
AMOT_HUMAN	154796	PLMN_HUMAN	5340	0.52	experiments:in vitro;pmids:11257124;sources:HPRD,I2D
PLMN_HUMAN	5340	PCOC1_HUMAN	5118	0.52	experiments:in vitro;pmids:10625689;sources:HPRD,I2D
PLMN_HUMAN	5340	MEP1A_HUMAN	4224	0.52	experiments:in vitro;pmids:12189145;sources:HPRD,I2D
LAMA3_HUMAN	3909	PLMN_HUMAN	5340	0.52	experiments:in vitro;pmids:10956663;sources:HPRD,I2D
PLMN_HUMAN	5340	PAR2_HUMAN	2150	0.66	experiments:in vitro,in vivo;pmids:12604689,10978167,9020112;sources:HPRD,I2D
NEUS_HUMAN	5274	PLMN_HUMAN	5340	0.52	experiments:in vitro;pmids:12228252;sources:HPRD,I2D
CBPB2_HUMAN	1361	PLMN_HUMAN	5340	0.58	experiments:in vitro,copurification;pmids:1939207;sources:HPRD,BioGRID,I2D
DEK_HUMAN	7913	AP2A_HUMAN	7020	0.84	experiments:in vitro,in vivo,Affinity Capture-MS,Affinity Capture-Western;pmids:12595566,16189514;sources:HPRD,BioGRID,I2D,Rual05
SPB13_HUMAN	5275	PLMN_HUMAN	5340	0.52	experiments:in vitro;pmids:10512713;sources:HPRD,I2D
IC1_HUMAN	710	PLMN_HUMAN	5340	0.52	experiments:in vitro;pmids:9234243;sources:HPRD,I2D
CMGA_HUMAN	1113	PLMN_HUMAN	5340	0.65	experiments:in vitro,Biochemical Activity;pmids:11342539;sources:HPRD,BioGRID,I2D
NGF_HUMAN	4803	PLMN_HUMAN	5340	0.55	experiments:in vitro,in vivo;pmids:11729324;sources:HPRD,I2D
TFPI2_HUMAN	7980	PLMN_HUMAN	5340	0.52	experiments:in vitro;pmids:8555184;sources:HPRD,I2D
RUVB1_HUMAN	8607	PLMN_HUMAN	5340	0.52	experiments:in vitro;pmids:11027681;sources:HPRD,I2D
CDCP1_HUMAN	64866	PLMN_HUMAN	5340	0.52	experiments:in vivo;pmids:14739293;sources:HPRD,I2D
PR40A_HUMAN	55660	SMAD4_HUMAN	4089	0.74	experiments:Two-hybrid;pmids:16189514,15231748,16713569;sources:HPRD,MINT,I2D,Rual05,Colland04,Lim06
TPA_HUMAN	5327	PAI1_HUMAN	5054	0.85	experiments:in vitro,in vivo,Reconstituted Complex;pmids:2110366,8607113,3090045,16189514,16713569;sources:HPRD,BioGRID,I2D,Rual05,Lim06
THRB_HUMAN	2147	PAI1_HUMAN	5054	0.84	experiments:in vitro,Reconstituted Complex;pmids:10543954,12709053,16713569;sources:HPRD,BioGRID,I2D,Lim06
SHIP2_HUMAN	3636	FLNC_HUMAN	2318	0.74	experiments:in vitro,in vivo,Two-hybrid,Affinity Capture-Western;pmids:11739414;sources:HPRD,BioGRID
CASP1_HUMAN	834	AP2A_HUMAN	7020	0.55	experiments:in vitro,in vivo;pmids:11438643;sources:HPRD,I2D
MMP3_HUMAN	4314	PAI1_HUMAN	5054	0.52	experiments:in vitro;pmids:10967118;sources:HPRD,I2D
UROK_HUMAN	5328	PAI1_HUMAN	5054	0.85	experiments:in vitro,in vivo,Reconstituted Complex;pmids:2161846,2544876,3090045,9184208;sources:HPRD,BioGRID,I2D
VTNC_HUMAN	7448	PAI1_HUMAN	5054	0.89	experiments:in vitro,in vivo,Reconstituted Complex,x-ray crystallography;pmids:8830783,11796824,9065424,12808446,11113116,16189514,16713569;sources:HPRD,BioGRID,IntAct,MINT,I2D,Rual05,Lim06
LRP2_HUMAN	4036	PAI1_HUMAN	5054	0.62	experiments:in vitro;pmids:8344937,16713569;sources:HPRD,I2D,Lim06
LRP1B_HUMAN	53353	PAI1_HUMAN	5054	0.52	experiments:in vivo;pmids:11384978;sources:HPRD,I2D
MK01_HUMAN	5594	TPA_HUMAN	5327	0.52	experiments:in vitro;pmids:15861134;sources:HPRD,I2D
SPRC_HUMAN	6678	TPA_HUMAN	5327	0.62	experiments:in vitro;pmids:2745554,16189514;sources:HPRD,I2D,Rual05
TETN_HUMAN	7123	TPA_HUMAN	5327	0.83	experiments:in vitro,Reconstituted Complex;pmids:12694198,16189514;sources:HPRD,BioGRID,I2D,Rual05
UROK_HUMAN	5328	TPA_HUMAN	5327	0.83	experiments:in vitro,Reconstituted Complex;pmids:7721771,16189514;sources:HPRD,BioGRID,I2D,Rual05
FA10_HUMAN	2159	TPA_HUMAN	5327	0.73	experiments:in vitro,Reconstituted Complex;pmids:11371191;sources:HPRD,BioGRID,I2D
YBOX1_HUMAN	4904	AP2A_HUMAN	7020	0.84	experiments:in vitro,in vivo,Reconstituted Complex;pmids:9830047,11973333;sources:HPRD,BioGRID,I2D
LAMA3_HUMAN	3909	TPA_HUMAN	5327	0.52	experiments:in vitro;pmids:10956663;sources:HPRD,I2D
MK03_HUMAN	5595	TPA_HUMAN	5327	0.52	experiments:in vitro;pmids:15861134;sources:HPRD,I2D
IPSP_HUMAN	5104	TPA_HUMAN	5327	0.83	experiments:in vivo,Reconstituted Complex;pmids:2551064,16189514;sources:HPRD,BioGRID,I2D,Rual05
TPA_HUMAN	5327	NEUS_HUMAN	5274	0.88	experiments:in vitro,in vivo,Biochemical Activity,Reconstituted Complex;pmids:12354288,12228252,16189514;sources:HPRD,BioGRID,I2D,Rual05
IC1_HUMAN	710	TPA_HUMAN	5327	0.52	experiments:in vivo;pmids:7586269;sources:HPRD,I2D
PR40A_HUMAN	55660	RU17_HUMAN	6625	0.73	experiments:Two-hybrid;pmids:15231748,16713569;sources:HPRD,MINT,I2D,Colland04,Lim06
LRP1B_HUMAN	53353	TPA_HUMAN	5327	0.52	experiments:in vivo;pmids:11384978;sources:HPRD,I2D
CKAP4_HUMAN	10970	TPA_HUMAN	5327	0.55	experiments:in vitro,in vivo;pmids:12913003;sources:HPRD,I2D
RB_HUMAN	5925	PAI2_HUMAN	5055	0.87	experiments:in vitro,in vivo,Affinity Capture-Western,Reconstituted Complex;pmids:12944478,16189514;sources:HPRD,BioGRID,I2D,Rual05,BIND
UROK_HUMAN	5328	PAI2_HUMAN	5055	0.85	experiments:in vitro,in vivo,Reconstituted Complex;pmids:2161846,8388810,2166055,16189514;sources:HPRD,BioGRID,I2D,Rual05
RB_HUMAN	5925	AP2A_HUMAN	7020	0.55	experiments:in vitro,in vivo;pmids:9632747;sources:HPRD,I2D
IRF3_HUMAN	3661	PAI2_HUMAN	5055	0.77	experiments:in vitro,in vivo,Two-hybrid;pmids:12883638,16189514;sources:HPRD,I2D,Rual05
UROK_HUMAN	5328	UPAR_HUMAN	5329	0.87	experiments:in vitro,in vivo,Reconstituted Complex,molecular sieving;pmids:3031025,11501527,3023326,18376415,16189514;sources:HPRD,BioGRID,DIP,I2D,Rual05
VTNC_HUMAN	7448	UPAR_HUMAN	5329	0.65	experiments:in vitro,in vivo;pmids:8830783,16189514;sources:HPRD,I2D,Rual05
KNG1_HUMAN	3827	UPAR_HUMAN	5329	0.73	experiments:in vivo,Reconstituted Complex;pmids:14764580;sources:HPRD,BioGRID,I2D
SEPR_HUMAN	2191	UPAR_HUMAN	5329	0.69	experiments:in vitro,in vivo,FRET;pmids:12376466;sources:HPRD,BioGRID,I2D
MMP12_HUMAN	4321	UPAR_HUMAN	5329	0.55	experiments:in vitro,in vivo;pmids:12195704;sources:HPRD,I2D
LRP1B_HUMAN	53353	UPAR_HUMAN	5329	0.62	experiments:in vivo;pmids:11384978,12194987;sources:HPRD,I2D
ARRC_HUMAN	407	PTAFR_HUMAN	5724	0.67	experiments:in vitro,in vivo,Affinity Capture-Western;pmids:11729201;sources:HPRD,BioGRID,I2D
RGS4_HUMAN	5999	PTAFR_HUMAN	5724	0.52	experiments:in vitro;pmids:11297424;sources:HPRD,I2D
PGFRB_HUMAN	5159	PGFRB_HUMAN	5159	0.94	experiments:in vitro,in vivo,Affinity Capture-Western,far western blotting,comigration in sds page;pmids:10821867,9207175,8195171,8617789,7935391,8940081,12062403,10391677,7523122,11046132,18505839;species:Mus musculus (Mouse);sources:HPRD,BioGRID,DIP,I2D
P53_HUMAN	7157	AP2A_HUMAN	7020	0.89	experiments:in vitro,in vivo,Two-hybrid,Co-localization,Reconstituted Complex,Affinity Capture-Western;pmids:12226108,16189514,16713569;sources:HPRD,BioGRID,I2D,Rual05,BIND,Lim06
ITB3_HUMAN	3690	PGFRB_HUMAN	5159	0.67	experiments:in vitro,in vivo,Affinity Capture-Western;pmids:10964931;sources:HPRD,BioGRID,I2D
PGFRA_HUMAN	5156	PGFRB_HUMAN	5159	0.88	experiments:in vitro,in vivo,Affinity Capture-Western,Reconstituted Complex;pmids:2542288,7523122,2161888,1847074,16189514;sources:HPRD,BioGRID,I2D,Rual05
E2AK2_HUMAN	5610	PGFRB_HUMAN	5159	0.65	experiments:in vivo,Affinity Capture-Western;pmids:11350938;sources:HPRD,BioGRID,I2D
PTN11_HUMAN	5781	PGFRB_HUMAN	5159	0.97	experiments:in vitro,in vivo,Two-hybrid,Reconstituted Complex;pmids:7691811,12681492,8041791,11266449,16189514;species:Rattus norvegicus (Rat),Mus musculus (Mouse);sources:HPRD,BioGRID,HomoMINT,I2D,Rual05,BIND
PTN1_HUMAN	5770	PGFRB_HUMAN	5159	0.95	experiments:in vivo,phosphatase assay,anti tag coimmunoprecipitation;pmids:7545675,19167335,9355745;species:Mus musculus (Mouse),Rattus norvegicus (Rat);sources:HPRD,IntAct,MINT,HomoMINT,I2D
PDGFB_HUMAN	5155	PGFRB_HUMAN	5159	0.85	experiments:in vitro,in vivo,enzyme linked immunosorbent assay,coimmunoprecipitation;pmids:11903042,17981115,11297552,16189514;sources:HPRD,IntAct,DIP,I2D,Rual05
NCK1_HUMAN	4690	PGFRB_HUMAN	5159	0.78	experiments:in vitro,in vivo,Affinity Capture-Western;pmids:9362449,1333047,10026169,16189514;sources:HPRD,BioGRID,I2D,Rual05,BIND
SHC1_HUMAN	6464	PGFRB_HUMAN	5159	0.76	experiments:in vivo,Affinity Capture-Western;pmids:8195171,16189514,16713569;sources:HPRD,BioGRID,I2D,Rual05,BIND,Lim06
FAK1_HUMAN	5747	PGFRB_HUMAN	5159	0.66	experiments:in vitro,in vivo;pmids:10806474,16189514,16713569;sources:HPRD,I2D,Rual05,Lim06
PTPRJ_HUMAN	5795	PGFRB_HUMAN	5159	0.81	experiments:in vitro,in vivo,phosphatase assay;pmids:12062403,19167335;sources:HPRD,IntAct,I2D
CASP3_HUMAN	836	AP2A_HUMAN	7020	0.55	experiments:in vitro,in vivo;pmids:11438643;sources:HPRD,I2D
COPB_HUMAN	1315	PGFRB_HUMAN	5159	0.63	experiments:in vivo;pmids:9207175,16189514,16713569;sources:HPRD,I2D,Rual05,Lim06
SNX1_HUMAN	6642	PGFRB_HUMAN	5159	0.84	experiments:in vitro,in vivo,Two-hybrid,Affinity Capture-Western;pmids:9819414,16189514;sources:HPRD,BioGRID,I2D,Rual05
BAG1_HUMAN	573	PGFRB_HUMAN	5159	0.62	experiments:in vivo;pmids:8947043,16189514;sources:HPRD,I2D,Rual05
GRB10_HUMAN	2887	PGFRB_HUMAN	5159	0.52	experiments:in vitro;pmids:9006901;sources:HPRD,I2D
GRB14_HUMAN	2888	PGFRB_HUMAN	5159	0.74	experiments:in vitro,in vivo,Reconstituted Complex;pmids:8647858;sources:HPRD,BioGRID,I2D
COPA_HUMAN	1314	PGFRB_HUMAN	5159	0.67	experiments:in vitro,in vivo,Affinity Capture-Western;pmids:9207175;sources:HPRD,BioGRID,I2D
S1PR1_HUMAN	1901	PGFRB_HUMAN	5159	0.75	experiments:in vivo,Affinity Capture-Western;pmids:12480944,16189514;sources:HPRD,BioGRID,I2D,Rual05
NCK2_HUMAN	8440	PGFRB_HUMAN	5159	0.88	experiments:in vitro,Reconstituted Complex,Affinity Capture-Western;pmids:11027258,9737977,10026169,16189514,16713569;sources:HPRD,BioGRID,I2D,Rual05,Lim06
NHRF1_HUMAN	9368	PGFRB_HUMAN	5159	0.95	experiments:in vitro,in vivo,far western blotting,Reconstituted Complex,Affinity Capture-Western,filter binding;pmids:11046132,16456542;species:Mus musculus (Mouse);sources:HPRD,BioGRID,MINT,HomoMINT,I2D
HAP28_HUMAN	11333	PGFRB_HUMAN	5159	0.62	experiments:in vitro;pmids:11331882,16189514;sources:HPRD,I2D,Rual05
CASP6_HUMAN	839	AP2A_HUMAN	7020	0.55	experiments:in vitro,in vivo;pmids:11438643;sources:HPRD,I2D
PTN2_HUMAN	5771	PGFRB_HUMAN	5159	0.65	experiments:in vitro,in vivo;pmids:14966296,15588985;sources:HPRD,I2D
SNX2_HUMAN	6643	PGFRB_HUMAN	5159	0.74	experiments:in vitro,in vivo,Two-hybrid,Affinity Capture-Western;pmids:9819414;sources:HPRD,BioGRID,I2D
SNX4_HUMAN	8723	PGFRB_HUMAN	5159	0.65	experiments:in vitro,Affinity Capture-Western;pmids:9819414;sources:HPRD,BioGRID,I2D
PDGFD_HUMAN	80310	PGFRB_HUMAN	5159	0.52	experiments:in vivo;pmids:14514732;sources:HPRD,I2D
PDGFA_HUMAN	5154	PDGFA_HUMAN	5154	0.52	experiments:in vitro;pmids:10681572;sources:HPRD,I2D
PGFRA_HUMAN	5156	PDGFA_HUMAN	5154	0.87	experiments:in vitro,in vivo,Reconstituted Complex,coimmunoprecipitation;pmids:2544881,11297552;sources:HPRD,BioGRID,DIP,I2D
SPRC_HUMAN	6678	PDGFA_HUMAN	5154	0.52	experiments:in vitro;pmids:1311092;sources:HPRD,I2D
DUS3_HUMAN	1845	PDGFA_HUMAN	5154	0.52	experiments:in vitro;pmids:1281549;sources:HPRD,I2D
HAP28_HUMAN	11333	PDGFA_HUMAN	5154	0.58	experiments:in vitro,copurification;pmids:8780057;sources:HPRD,BioGRID,I2D
PECA1_HUMAN	5175	PECA1_HUMAN	5175	0.83	experiments:in vitro,Reconstituted Complex;pmids:10350061,10425179;sources:HPRD,BioGRID,I2D
WWP1_HUMAN	11059	AP2A_HUMAN	7020	0.52	experiments:in vitro;pmids:9169421;sources:HPRD,I2D
ITB3_HUMAN	3690	PECA1_HUMAN	5175	0.55	experiments:in vivo,Co-localization;pmids:10982404;sources:HPRD,BioGRID,I2D
PTN11_HUMAN	5781	PECA1_HUMAN	5175	0.89	experiments:in vitro,in vivo,Affinity Capture-Western,Reconstituted Complex,far western blotting;pmids:9054388,10801826,10350061,9774457;sources:HPRD,BioGRID,I2D
PTN6_HUMAN	5777	PECA1_HUMAN	5175	0.88	experiments:in vitro,in vivo,Reconstituted Complex,far western blotting,Affinity Capture-Western;pmids:9774457,10350061;sources:HPRD,BioGRID,I2D
KPCE_HUMAN	5581	PECA1_HUMAN	5175	0.7	experiments:in vitro,protein kinase assay;pmids:10801826;sources:HPRD,IntAct,I2D
SRC_HUMAN	6714	PECA1_HUMAN	5175	0.86	experiments:in vitro,in vivo,Affinity Capture-Western,protein kinase assay;pmids:10858437,10801826;sources:HPRD,BioGRID,IntAct,I2D
SHIP1_HUMAN	3635	PECA1_HUMAN	5175	0.77	experiments:in vitro,Reconstituted Complex,far western blotting;pmids:10350061;sources:HPRD,BioGRID
PR40A_HUMAN	55660	BAT3_HUMAN	7917	0.74	experiments:Two-hybrid;pmids:16189514,15231748,16713569;sources:HPRD,MINT,I2D,Rual05,Colland04,Lim06
PROC_HUMAN	5624	PLF4_HUMAN	5196	0.73	experiments:in vitro,Reconstituted Complex;pmids:9395524;sources:HPRD,BioGRID,I2D
SRGN_HUMAN	5552	PLF4_HUMAN	5196	0.65	experiments:in vitro,in vivo;pmids:8613703,16713569;sources:HPRD,I2D,Lim06
TRBM_HUMAN	7056	PLF4_HUMAN	5196	0.73	experiments:in vitro,Reconstituted Complex;pmids:9395524;sources:HPRD,BioGRID,I2D
WWP2_HUMAN	11060	AP2A_HUMAN	7020	0.52	experiments:in vitro;pmids:9169421;sources:HPRD,I2D
CXCR3_HUMAN	2833	PLF4_HUMAN	5196	0.73	experiments:in vitro,Reconstituted Complex;pmids:12782716;sources:HPRD,BioGRID,I2D
LDLR_HUMAN	3949	PLF4_HUMAN	5196	0.73	experiments:in vivo,Reconstituted Complex;pmids:11986215;sources:HPRD,BioGRID,I2D
PIR_HUMAN	8544	SMAD9_HUMAN	4093	0.73	experiments:Two-hybrid;pmids:16189514,15231748;sources:HPRD,MINT,I2D,Rual05,Colland04
ITB3_HUMAN	3690	ITB3_HUMAN	3690	0.85	experiments:in vitro,in vivo,lex-a dimerization assay,comigration in non denaturing gel electrophoresis,cosedimentation in solution;pmids:12606711,14681217,11606749;sources:HPRD,IntAct,I2D
PGFRA_HUMAN	5156	ITB3_HUMAN	3690	0.67	experiments:in vitro,in vivo,Affinity Capture-Western;pmids:11953315;sources:HPRD,BioGRID,I2D
CD36_HUMAN	948	ITB3_HUMAN	3690	0.65	experiments:in vivo,Affinity Capture-Western;pmids:11238109;sources:HPRD,BioGRID,I2D
TLN1_HUMAN	7094	ITB3_HUMAN	3690	0.96	experiments:in vitro,in vivo,Reconstituted Complex,affinity technology,enzyme linked immunosorbent assay,saturation binding;pmids:11932255,10497223,12606711,16546176;species:Mus musculus (Mouse);sources:HPRD,BioGRID,MINT,HomoMINT,I2D
TSP1_HUMAN	7057	ITB3_HUMAN	3690	0.73	experiments:in vitro,Reconstituted Complex;pmids:2478219;sources:HPRD,BioGRID,I2D
SRC_HUMAN	6714	ITB3_HUMAN	3690	0.55	experiments:in vitro,in vivo;pmids:11723131;sources:HPRD,I2D
TGM2_HUMAN	7052	ITB3_HUMAN	3690	0.55	experiments:in vitro,in vivo;pmids:10684262;sources:HPRD,I2D
MAGI1_HUMAN	9223	AP2A_HUMAN	7020	0.52	experiments:in vitro;pmids:9169421;sources:HPRD,I2D
ITAV_HUMAN	3685	ITB3_HUMAN	3690	0.89	experiments:in vitro,Co-crystal Structure,x-ray crystallography,solid phase assay,inferred by curator;pmids:9686320,11884718,11546839,15299032,1694173,14681455;sources:HPRD,BioGRID,IntAct,MINT,I2D
P2RY2_HUMAN	5029	ITB3_HUMAN	3690	0.55	experiments:in vitro,in vivo;pmids:11331301;sources:HPRD,I2D
EPS8_HUMAN	2059	ITB3_HUMAN	3690	0.59	experiments:in vitro,pull down;pmids:12606711;sources:HPRD,MINT,I2D
FAK1_HUMAN	5747	ITB3_HUMAN	3690	0.88	experiments:in vitro,in vivo,Reconstituted Complex,Affinity Capture-Western;pmids:8649427,11927607,9169439;sources:HPRD,BioGRID,I2D
FAK2_HUMAN	2185	ITB3_HUMAN	3690	0.74	experiments:in vitro,in vivo,Reconstituted Complex;pmids:11683411;sources:HPRD,BioGRID,I2D
DAB2_HUMAN	1601	ITB3_HUMAN	3690	0.59	experiments:in vitro;pmids:12606711;species:Mus musculus (Mouse);sources:HPRD,HomoMINT,I2D
ILK_HUMAN	3611	ITB3_HUMAN	3690	0.65	experiments:in vivo,Affinity Capture-Western;pmids:12372433;sources:HPRD,BioGRID,I2D
LRP5_HUMAN	4041	SMAD9_HUMAN	4093	0.63	experiments:Two-hybrid;pmids:15231748;sources:HPRD,MINT,I2D,Colland04
DOK1_HUMAN	1796	ITB3_HUMAN	3690	0.59	experiments:in vitro;pmids:12606711;species:Mus musculus (Mouse);sources:HPRD,HomoMINT,I2D
DAB1_HUMAN	1600	ITB3_HUMAN	3690	0.59	experiments:in vitro;pmids:12606711;species:Mus musculus (Mouse);sources:HPRD,HomoMINT,I2D
EP300_HUMAN	2033	AP2A_HUMAN	7020	0.77	experiments:in vivo,Affinity Capture-Western,Two-hybrid,anti tag coimmunoprecipitation;pmids:12586840;sources:HPRD,BioGRID,IntAct,I2D
NUMB_HUMAN	8650	ITB3_HUMAN	3690	0.59	experiments:in vitro;pmids:12606711;species:Mus musculus (Mouse);sources:HPRD,HomoMINT,I2D
PDPK1_HUMAN	5170	ITB3_HUMAN	3690	0.52	experiments:in vitro;pmids:10896934;sources:HPRD,I2D
ITA2B_HUMAN	3674	ITB3_HUMAN	3690	0.9	experiments:in vitro,in vivo,lex-a dimerization assay,x-ray crystallography,inferred by curator,nuclear magnetic resonance,tandem affinity purification,coimmunoprecipitation;pmids:1429573,14681217,15067009,11606749,15379538,14681455,7531639,10358085;sources:HPRD,IntAct,MINT,DIP,I2D,MIPS
CENPR_HUMAN	23421	ITB3_HUMAN	3690	0.86	experiments:in vitro,Two-hybrid,Reconstituted Complex;pmids:7593198,11864709;sources:HPRD,BioGRID,I2D
ANGL3_HUMAN	27329	ITB3_HUMAN	3690	0.52	experiments:in vitro;pmids:11877390;sources:HPRD,I2D
TENC1_HUMAN	23371	ITB3_HUMAN	3690	0.59	experiments:in vitro,pull down;pmids:12606711;sources:HPRD,MINT,I2D
PGFRA_HUMAN	5156	PGFRA_HUMAN	5156	0.88	experiments:in vitro,in vivo,Affinity Capture-Western,Biochemical Activity,far western blotting;pmids:2542288,7523122,2161888,9546424,10837138,7535778,11046132;sources:HPRD,BioGRID,I2D
PTN11_HUMAN	5781	PGFRA_HUMAN	5156	0.65	experiments:in vitro,in vivo;pmids:8943348,16189514;sources:HPRD,I2D,Rual05
PDGFB_HUMAN	5155	PGFRA_HUMAN	5156	0.88	experiments:in vitro,in vivo,Reconstituted Complex,coimmunoprecipitation;pmids:2544881,11297552,16189514;sources:HPRD,BioGRID,DIP,I2D,Rual05
ITAV_HUMAN	3685	PGFRA_HUMAN	5156	0.55	experiments:in vitro,in vivo;pmids:11953315;sources:HPRD,I2D
ACES_HUMAN	43	ACES_HUMAN	43	0.52	experiments:in vivo;pmids:7085778;sources:HPRD,I2D
CITE2_HUMAN	10370	AP2A_HUMAN	7020	0.88	experiments:in vitro,in vivo,Two-hybrid,Reconstituted Complex,far western blotting;pmids:12586840,11744733;sources:HPRD,BioGRID,IntAct,I2D
SHB_HUMAN	6461	PGFRA_HUMAN	5156	0.55	experiments:in vitro,in vivo;pmids:10837138;sources:HPRD,I2D
CAV1_HUMAN	857	PGFRA_HUMAN	5156	0.87	experiments:in vitro,Affinity Capture-Western,Co-fractionation,Reconstituted Complex;pmids:10066366,16189514;sources:HPRD,BioGRID,I2D,Rual05
GRB14_HUMAN	2888	PGFRA_HUMAN	5156	0.55	experiments:in vitro,in vivo;pmids:8647858;sources:HPRD,I2D
CRKL_HUMAN	1399	PGFRA_HUMAN	5156	0.65	experiments:in vivo,Affinity Capture-Western;pmids:9546424;sources:HPRD,BioGRID,I2D
NHRF1_HUMAN	9368	PGFRA_HUMAN	5156	0.88	experiments:in vitro,far western blotting,Reconstituted Complex,Affinity Capture-Western;pmids:11882663,11046132;sources:HPRD,BioGRID,I2D
SNX2_HUMAN	6643	PGFRA_HUMAN	5156	0.67	experiments:in vitro,in vivo,Affinity Capture-Western;pmids:9819414;sources:HPRD,BioGRID,I2D
SNX4_HUMAN	8723	PGFRA_HUMAN	5156	0.75	experiments:in vivo,Affinity Capture-Western;pmids:9819414,16189514;sources:HPRD,BioGRID,I2D,Rual05
PDGFC_HUMAN	56034	PGFRA_HUMAN	5156	0.88	experiments:in vitro,in vivo,Reconstituted Complex,Affinity Capture-Western;pmids:11297552,10806482,11342471;sources:HPRD,BioGRID
SNX6_HUMAN	58533	PGFRA_HUMAN	5156	0.67	experiments:in vitro,in vivo,Affinity Capture-Western;pmids:11279102;sources:HPRD,BioGRID,I2D
TSP1_HUMAN	7057	CD36_HUMAN	948	0.62	experiments:in vivo;pmids:10772961,10487979;sources:HPRD,I2D
ARH_HUMAN	26119	AP2A_HUMAN	7020	0.62	experiments:in vitro;pmids:12221107,16189514;sources:HPRD,I2D,Rual05
SRC_HUMAN	6714	CD36_HUMAN	948	0.52	experiments:in vivo;pmids:7521304;sources:HPRD,I2D
MATK_HUMAN	4145	CD36_HUMAN	948	0.65	experiments:in vivo,Affinity Capture-Western;pmids:9171348;sources:HPRD,BioGRID,I2D
ITA2B_HUMAN	3674	CD36_HUMAN	948	0.65	experiments:in vivo,Affinity Capture-Western;pmids:11238109;sources:HPRD,BioGRID,I2D
MLL2_HUMAN	8085	SMAD1_HUMAN	4086	0.63	experiments:Two-hybrid;pmids:15231748;sources:HPRD,MINT,I2D,Colland04
MLL2_HUMAN	8085	SMAD9_HUMAN	4093	0.63	experiments:Two-hybrid;pmids:15231748;sources:HPRD,MINT,I2D,Colland04
	147664	SMAD9_HUMAN	4093	0.63	experiments:Two-hybrid;pmids:15231748;sources:HPRD,Colland04
SF3B1_HUMAN	23451	SMAD1_HUMAN	4086	0.63	experiments:Two-hybrid;pmids:15231748;sources:HPRD,MINT,I2D,Colland04
GP1BA_HUMAN	2811	GPV_HUMAN	2814	0.65	experiments:in vivo,Affinity Capture-Western;pmids:1730602;sources:HPRD,BioGRID,I2D
1433Z_HUMAN	7534	GPV_HUMAN	2814	0.52	experiments:in vitro;pmids:9425086;sources:HPRD,I2D
CITE4_HUMAN	163732	AP2A_HUMAN	7020	0.73	experiments:in vitro,Reconstituted Complex;pmids:11744733;sources:HPRD,BioGRID,I2D
GP1BA_HUMAN	2811	GPIX_HUMAN	2815	0.52	experiments:in vivo;pmids:2436691;sources:HPRD,I2D
GP1BA_HUMAN	2811	LYAM3_HUMAN	6403	0.74	experiments:in vitro,in vivo,Reconstituted Complex;pmids:10499919;sources:HPRD,BioGRID,I2D
CD24_HUMAN	100133941	LYAM3_HUMAN	6403	0.73	experiments:in vivo,Reconstituted Complex;pmids:9129046;sources:HPRD,BioGRID,I2D
SELPL_HUMAN	6404	LYAM3_HUMAN	6403	0.88	experiments:in vitro,in vivo,Affinity Capture-Western,x-ray crystallography;pmids:9128259,10713099,17064811,11081633;sources:HPRD,BioGRID,IntAct,I2D
LYAM3_HUMAN	6403	AP1M1_HUMAN	8907	0.73	experiments:in vitro,Co-crystal Structure;pmids:11247301;sources:HPRD,BioGRID,I2D
SNX17_HUMAN	9784	LYAM3_HUMAN	6403	0.63	experiments:Two-hybrid;pmids:11237770;sources:HPRD,BioGRID,I2D
IC1_HUMAN	710	LYAM3_HUMAN	6403	0.65	experiments:in vivo,Affinity Capture-Western;pmids:14568956;sources:HPRD,BioGRID,I2D
VTNC_HUMAN	7448	PVR_HUMAN	5817	0.83	experiments:in vitro,Reconstituted Complex;pmids:11437656,16189514;sources:HPRD,BioGRID,I2D,Rual05,BIND
DYLT3_HUMAN	6990	PVR_HUMAN	5817	0.62	experiments:in vivo;pmids:11751937,16189514;sources:HPRD,I2D,Rual05
AP1M2_HUMAN	10053	PVR_HUMAN	5817	0.75	experiments:in vitro,Two-hybrid;pmids:11573956,16189514;sources:HPRD,BioGRID,Rual05
EPN2_HUMAN	22905	AP2A_HUMAN	7020	0.52	experiments:in vivo;pmids:10567358;sources:HPRD,I2D
PVRL1_HUMAN	5818	PVR_HUMAN	5817	0.52	experiments:in vitro;pmids:12011057;sources:HPRD,I2D
PVRL3_HUMAN	25945	PVR_HUMAN	5817	0.83	experiments:in vitro,Reconstituted Complex;pmids:12759359,16189514;sources:HPRD,BioGRID,I2D,Rual05
CD226_HUMAN	10666	PVR_HUMAN	5817	0.73	experiments:in vitro,Reconstituted Complex;pmids:12913096;sources:HPRD,BioGRID,I2D
SF3B1_HUMAN	23451	SMAD9_HUMAN	4093	0.63	experiments:Two-hybrid;pmids:15231748;sources:HPRD,MINT,I2D,Colland04
PARP1_HUMAN	142	PARP1_HUMAN	142	0.65	experiments:in vitro,enzymatic study;pmids:12519782,14734561;sources:HPRD,IntAct,I2D
PCNA_HUMAN	5111	PARP1_HUMAN	142	0.65	experiments:in vivo,Affinity Capture-Western;pmids:12930846;sources:HPRD,BioGRID,I2D
RXRA_HUMAN	6256	PARP1_HUMAN	142	0.52	experiments:in vitro;pmids:10082530;sources:HPRD,I2D
RS3A_HUMAN	6189	PARP1_HUMAN	142	0.77	experiments:in vitro,Two-hybrid,Reconstituted Complex;pmids:11790116;sources:HPRD,BioGRID,I2D
P53_HUMAN	7157	PARP1_HUMAN	142	0.9	experiments:in vitro,in vivo,Affinity Capture-Western,far western blotting,anti bait coimmunoprecipitation,coimmunoprecipitation,pull down,affinity chromatography technology;pmids:9565608,12898523,14627987,15044383,9312059,16713569;sources:HPRD,BioGRID,IntAct,MINT,DIP,I2D,Lim06
APOC1_HUMAN	341	APOA2_HUMAN	336	0.62	experiments:in vitro;pmids:6789904,16189514;sources:HPRD,I2D,Rual05
XRCC1_HUMAN	7515	PARP1_HUMAN	142	0.9	experiments:in vivo,Two-hybrid,Affinity Capture-Western,Reconstituted Complex,anti bait coimmunoprecipitation,anti tag coimmunoprecipitation;pmids:9584196,14500814,15555565,15044383,16713569;sources:HPRD,BioGRID,IntAct,MINT,I2D,Lim06
SF3B1_HUMAN	23451	SNIP1_HUMAN	79753	0.63	experiments:Two-hybrid;pmids:15231748;sources:HPRD,MINT,I2D,Colland04
DPOLA_HUMAN	5422	PARP1_HUMAN	142	0.84	experiments:in vitro,in vivo,Affinity Capture-Western,far western blotting;pmids:9563011,9518481;sources:HPRD,BioGRID,I2D
PRKDC_HUMAN	5591	PARP1_HUMAN	142	0.75	experiments:in vivo,anti bait coimmunoprecipitation;pmids:9398855,20085707;sources:HPRD,IntAct,I2D
MYBB_HUMAN	4605	PARP1_HUMAN	142	0.77	experiments:in vivo,Affinity Capture-Western,Reconstituted Complex;pmids:10744766;sources:HPRD,BioGRID,I2D
CPXM2_HUMAN	119587	SMAD9_HUMAN	4093	0.63	experiments:Two-hybrid;pmids:15231748;sources:HPRD,I2D,Colland04
TEN3_HUMAN	55714	SMAD4_HUMAN	4089	0.63	experiments:Two-hybrid;pmids:15231748;sources:HPRD,MINT,I2D,Colland04
EXPH5_HUMAN	23086	SMAD9_HUMAN	4093	0.63	experiments:Two-hybrid;pmids:15231748;sources:HPRD,MINT,I2D,Colland04
BUB3_HUMAN	9184	PARP1_HUMAN	142	0.65	experiments:in vivo,Affinity Capture-Western;pmids:12011073;sources:HPRD,BioGRID,I2D
APOD_HUMAN	347	APOA2_HUMAN	336	0.68	experiments:in vitro,copurification;pmids:7918467,16189514;sources:HPRD,BioGRID,I2D,Rual05
ZN423_HUMAN	23090	PARP1_HUMAN	142	0.83	experiments:in vitro,Two-hybrid,Affinity Capture-Western;pmids:14623329,16713569;sources:HPRD,BioGRID,Lim06
WRN_HUMAN	7486	PARP1_HUMAN	142	0.73	experiments:in vivo,anti tag coimmunoprecipitation,anti bait coimmunoprecipitation;pmids:14734561;sources:HPRD,IntAct,I2D
NCOA6_HUMAN	23054	PARP1_HUMAN	142	0.65	experiments:in vitro,Affinity Capture-MS;pmids:12519782;sources:HPRD,BioGRID,I2D
APTX_HUMAN	54840	PARP1_HUMAN	142	0.9	experiments:in vivo,Affinity Capture-Western,Reconstituted Complex,pull down,anti bait coimmunoprecipitation,anti tag coimmunoprecipitation,Two-hybrid;pmids:15044383,15555565,16713569;sources:HPRD,BioGRID,IntAct,MINT,I2D,Lim06
KU86_HUMAN	7520	PARP1_HUMAN	142	0.85	experiments:in vitro,in vivo,anti tag coimmunoprecipitation,anti bait coimmunoprecipitation;pmids:14734561,17283121,20085707;sources:HPRD,IntAct,I2D
PARP2_HUMAN	10038	PARP1_HUMAN	142	0.75	experiments:in vivo,Affinity Capture-Western;pmids:12217960,11948190;sources:HPRD,BioGRID,I2D
SWP70_HUMAN	23075	PARP1_HUMAN	142	0.64	experiments:in vitro,copurification;pmids:9642267;species:Mus musculus (Mouse);sources:HPRD,BioGRID,I2D
RBM14_HUMAN	10432	PARP1_HUMAN	142	0.75	experiments:in vitro,Affinity Capture-Western;pmids:11443112,16713569;sources:HPRD,BioGRID,I2D,Lim06
SFR12_HUMAN	140890	PARP1_HUMAN	142	0.67	experiments:in vitro,in vivo,Two-hybrid;pmids:14559993;sources:HPRD,I2D
APOF_HUMAN	319	APOA2_HUMAN	336	0.58	experiments:in vitro,copurification;pmids:6816269;sources:HPRD,BioGRID,I2D
RFX1_HUMAN	5989	SMAD4_HUMAN	4089	0.63	experiments:Two-hybrid;pmids:15231748;sources:HPRD,MINT,I2D,Colland04
RFX1_HUMAN	5989	SMAD1_HUMAN	4086	0.63	experiments:Two-hybrid;pmids:15231748;sources:HPRD,MINT,I2D,Colland04
RFX1_HUMAN	5989	SMAD9_HUMAN	4093	0.63	experiments:Two-hybrid;pmids:15231748;sources:HPRD,MINT,I2D,Colland04
RAB3B_HUMAN	5865	PIGR_HUMAN	5284	0.74	experiments:in vitro,in vivo,Reconstituted Complex;pmids:11832247;sources:HPRD,BioGRID,I2D
CCL5_HUMAN	6352	PIGR_HUMAN	5284	0.52	experiments:in vivo;pmids:11509627;sources:HPRD,I2D
AP1M1_HUMAN	8907	PIGR_HUMAN	5284	0.52	experiments:in vivo;pmids:10809756;sources:HPRD,I2D
MAN1_HUMAN	23592	SMAD9_HUMAN	4093	0.63	experiments:Two-hybrid;pmids:15231748;sources:HPRD,MINT,I2D,Colland04
PKD1_HUMAN	5310	PKD2_HUMAN	5311	0.89	experiments:in vivo,Two-hybrid,Affinity Capture-Western;pmids:9192675,10097141;species:Mus musculus (Mouse);sources:HPRD,BioGRID,I2D
DIAP1_HUMAN	1729	PKD2_HUMAN	5311	0.65	experiments:in vivo,fluorescence microscopy;pmids:15123714,18388856;sources:HPRD,MINT,I2D
CD2AP_HUMAN	23607	PKD2_HUMAN	5311	0.72	experiments:in vivo,Two-hybrid;pmids:10913159;species:Mus musculus (Mouse);sources:HPRD,I2D
CO4A_HUMAN	720	APOA2_HUMAN	336	0.55	experiments:in vitro,in vivo;pmids:7518568;sources:HPRD,I2D
TNNI3_HUMAN	7137	PKD2_HUMAN	5311	0.78	experiments:in vitro,in vivo,Two-hybrid,Affinity Capture-Western,Reconstituted Complex;pmids:12525172;sources:HPRD,BioGRID,I2D
TRPC1_HUMAN	7220	PKD2_HUMAN	5311	0.78	experiments:in vitro,in vivo,Two-hybrid,Reconstituted Complex,Affinity Capture-Western;pmids:10097141;sources:HPRD,BioGRID,I2D
HAX1_HUMAN	10456	PKD2_HUMAN	5311	0.65	experiments:in vivo,Two-hybrid;pmids:10760273;sources:HPRD,I2D
SSBP_HUMAN	6742	DPOG1_HUMAN	5428	0.52	experiments:in vivo;pmids:10827171;sources:HPRD,I2D
KC1E_HUMAN	1454	APC_HUMAN	324	0.81	experiments:in vivo,protein kinase assay;pmids:11487578,15327768,17218255;sources:HPRD,IntAct,I2D
KAPCA_HUMAN	5566	APC_HUMAN	324	0.65	experiments:in vitro,in vivo;pmids:11050185,11166179;sources:HPRD,I2D
2A5A_HUMAN	5525	APC_HUMAN	324	0.77	experiments:in vivo,Two-hybrid,Co-localization;pmids:10092233,11585828;sources:HPRD,BioGRID,I2D
KIFA3_HUMAN	22920	APC_HUMAN	324	0.95	experiments:in vitro,Affinity Capture-Western,Reconstituted Complex,Two-hybrid;pmids:11912492,16713569;species:Mus musculus (Mouse);sources:HPRD,BioGRID,I2D,Lim06
SIAH1_HUMAN	6477	APC_HUMAN	324	0.88	experiments:in vitro,in vivo,Two-hybrid,Reconstituted Complex,Affinity Capture-Western;pmids:11389840,16713569;sources:HPRD,BioGRID,I2D,Lim06
PLTP_HUMAN	5360	APOA2_HUMAN	336	0.85	experiments:in vitro,Reconstituted Complex,copurification;pmids:9469594,16189514;sources:HPRD,BioGRID,I2D,Rual05
BUB1_HUMAN	699	APC_HUMAN	324	0.74	experiments:in vitro,in vivo,Affinity Capture-Western,Biochemical Activity;pmids:11283619;sources:HPRD,BioGRID,I2D
MARE1_HUMAN	22919	APC_HUMAN	324	0.97	experiments:in vitro,in vivo,Two-hybrid,Reconstituted Complex,pull down,nuclear magnetic resonance,isothermal titration calorimetry;pmids:11470413,12388762,7606712,11943150,19632184;species:Mus musculus (Mouse);sources:HPRD,BioGRID,IntAct,I2D
AXN1_HUMAN	8312	APC_HUMAN	324	0.93	experiments:in vivo,Two-hybrid,Reconstituted Complex;pmids:11297546,9734785;species:Mus musculus (Mouse);sources:HPRD,BioGRID,I2D
RP1_HUMAN	6101	APC_HUMAN	324	0.52	experiments:in vivo;pmids:10188731;sources:HPRD,I2D
AXN2_HUMAN	8313	APC_HUMAN	324	0.81	experiments:in vitro,in vivo,Two-hybrid,Affinity Capture-Western;pmids:10966653;species:Mus musculus (Mouse);sources:HPRD,BioGRID,I2D
ARHG4_HUMAN	50649	APC_HUMAN	324	0.78	experiments:in vitro,in vivo,Two-hybrid,Reconstituted Complex,Affinity Capture-Western;pmids:10947987;sources:HPRD,BioGRID,I2D
DLGP1_HUMAN	9229	APC_HUMAN	324	0.65	experiments:in vivo,Affinity Capture-Western;pmids:9286858;sources:HPRD,BioGRID,I2D
KPCA_HUMAN	5578	KCNE1_HUMAN	3753	0.52	experiments:in vitro;pmids:1553557;sources:HPRD,I2D
KCNQ1_HUMAN	3784	KCNE1_HUMAN	3753	0.83	experiments:in vitro,Reconstituted Complex;pmids:11104781,11101505;sources:HPRD,BioGRID,I2D
KCNA4_HUMAN	3739	KCNA2_HUMAN	3737	0.77	experiments:in vitro,in vivo,Affinity Capture-Western;pmids:10428758,10428084;sources:HPRD,BioGRID,I2D
PTPRA_HUMAN	5786	KCNA2_HUMAN	3737	0.87	experiments:in vitro,in vivo,Affinity Capture-Western,Reconstituted Complex;pmids:9878055,15588985;sources:HPRD,BioGRID,I2D
KCNA2_HUMAN	3737	ETV1_HUMAN	2115	0.63	experiments:in vivo;pmids:12569367,12917345,12213813,11551945;sources:HPRD,I2D
KCAB1_HUMAN	7881	KCNA2_HUMAN	3737	0.84	experiments:in vivo,Affinity Capture-Western;pmids:11401852,8636142;species:Rattus norvegicus (Rat),Drosophila melanogaster (Fruit fly);sources:HPRD,BioGRID,I2D
KCAB2_HUMAN	8514	KCNA2_HUMAN	3737	0.82	experiments:in vivo,Affinity Capture-Western;pmids:10428084,8636142;species:Rattus norvegicus (Rat);sources:HPRD,BioGRID,I2D
FAK2_HUMAN	2185	KCNA2_HUMAN	3737	0.65	experiments:in vivo,Affinity Capture-Western;pmids:11739373;sources:HPRD,BioGRID,I2D
ZSCA4_HUMAN	201516	SMAD1_HUMAN	4086	0.63	experiments:Two-hybrid;pmids:15231748;sources:HPRD,MINT,I2D,Colland04
KCNA5_HUMAN	3741	KCNA2_HUMAN	3737	0.65	experiments:in vivo,Affinity Capture-Western;pmids:12815189;sources:HPRD,BioGRID,I2D
KCNA3_HUMAN	3738	KCNA2_HUMAN	3737	0.75	experiments:in vitro,Affinity Capture-Western;pmids:12944270,10428084;sources:HPRD,BioGRID,I2D
ZSCA4_HUMAN	201516	SMAD9_HUMAN	4093	0.63	experiments:Two-hybrid;pmids:15231748;sources:HPRD,MINT,I2D,Colland04
MP2K4_HUMAN	6416	FLNC_HUMAN	2318	0.78	experiments:in vitro,in vivo,Two-hybrid,Reconstituted Complex,Affinity Capture-Western;pmids:9006895;sources:HPRD,BioGRID,I2D
PHLD_HUMAN	2822	APOA4_HUMAN	337	0.77	experiments:in vitro,in vivo,Affinity Capture-Western,Reconstituted Complex;pmids:11254757;sources:HPRD,BioGRID,I2D
E4F1_HUMAN	1877	SMAD9_HUMAN	4093	0.73	experiments:Two-hybrid;pmids:16189514,15231748;sources:HPRD,MINT,I2D,Rual05,Colland04
DLG2_HUMAN	1740	KCNA4_HUMAN	3739	0.65	experiments:in vitro,Affinity Capture-Western;pmids:11997254;sources:HPRD,BioGRID,I2D
DLGP1_HUMAN	9229	KCNA4_HUMAN	3739	0.52	experiments:in vivo;pmids:9024696;sources:HPRD,I2D
SNTG1_HUMAN	54212	KCNA4_HUMAN	3739	0.52	experiments:in vitro;pmids:11352924;sources:HPRD,I2D
RET4_HUMAN	5950	TTHY_HUMAN	7276	0.71	experiments:in vitro,in vivo,copurification;pmids:11853533,574085,12593674,8089102;sources:HPRD,BioGRID,I2D,BIND
LRP2_HUMAN	4036	TTHY_HUMAN	7276	0.65	experiments:in vitro,in vivo;pmids:10982792,16713569;sources:HPRD,I2D,Lim06
APOA1_HUMAN	335	TTHY_HUMAN	7276	0.75	experiments:in vitro,anti bait coimmunoprecipitation;pmids:10627502,15174051;sources:HPRD,IntAct,I2D
PAPP1_HUMAN	5069	PAPP1_HUMAN	5069	0.52	experiments:in vitro;pmids:10913121;sources:HPRD,I2D
PRG2_HUMAN	5553	PAPP1_HUMAN	5069	0.69	experiments:in vitro,copurification;pmids:10913121,12421832,7685339;sources:HPRD,BioGRID,I2D
TNNI3_HUMAN	7137	PAPP1_HUMAN	5069	0.52	experiments:in vitro;pmids:12626203;sources:HPRD,I2D
ATN1_HUMAN	1822	SIAH2_HUMAN	6478	0.63	experiments:Two-hybrid;pmids:16713569;sources:HPRD,IntAct,MINT,I2D,Lim06
K0226_HUMAN	9711	SMAD9_HUMAN	4093	0.63	experiments:Two-hybrid;pmids:15231748;sources:HPRD,I2D,Colland04
SEBP2_HUMAN	79048	SMAD9_HUMAN	4093	0.74	experiments:Two-hybrid;pmids:16189514,15231748,16713569;sources:HPRD,MINT,I2D,Rual05,Colland04,Lim06
SYN1_HUMAN	6853	PROF2_HUMAN	5217	0.52	experiments:in vitro;pmids:9463375;sources:HPRD,I2D
ROCK1_HUMAN	6093	PROF2_HUMAN	5217	0.74	experiments:in vitro,in vivo,Affinity Capture-Western;pmids:14517206;species:Rattus norvegicus (Rat);sources:HPRD,BioGRID,I2D
VASP_HUMAN	7408	PROF2_HUMAN	5217	0.89	experiments:in vitro,in vivo,Two-hybrid,Reconstituted Complex,copurification,Affinity Capture-Western;pmids:10882740,7737110,16189514;sources:HPRD,BioGRID,I2D,Rual05
DYN1_HUMAN	1759	PROF2_HUMAN	5217	0.62	experiments:in vitro,in vivo;pmids:9463375;species:Mus musculus (Mouse);sources:HPRD,I2D
FHOD1_HUMAN	29109	PROF2_HUMAN	5217	0.65	experiments:in vitro,Two-hybrid;pmids:12677009;sources:HPRD,BioGRID,I2D
EVL_HUMAN	51466	PROF2_HUMAN	5217	0.83	experiments:in vitro,Reconstituted Complex;pmids:10945997,16189514;sources:HPRD,BioGRID,I2D,Rual05
ARNT_HUMAN	405	SMAD9_HUMAN	4093	0.63	experiments:Two-hybrid;pmids:15231748;sources:HPRD,MINT,I2D,Colland04
CALR_HUMAN	811	APOB_HUMAN	338	0.77	experiments:in vitro,in vivo,Affinity Capture-Western;pmids:10513896,12397072;sources:HPRD,BioGRID,I2D
MCAF1_HUMAN	55729	SMAD4_HUMAN	4089	0.63	experiments:Two-hybrid;pmids:15231748;sources:HPRD,MINT,I2D,Colland04
DYN2_HUMAN	1785	PROF1_HUMAN	5216	0.55	experiments:in vitro,in vivo;pmids:12419186;sources:HPRD,I2D
MCAF1_HUMAN	55729	RRBP1_HUMAN	6238	0.63	experiments:Two-hybrid;pmids:15231748;sources:HPRD,MINT,I2D,Colland04
WASF1_HUMAN	8936	PROF1_HUMAN	5216	0.74	experiments:in vitro,in vivo,Affinity Capture-Western,far western blotting;pmids:9843499;sources:HPRD,BioGRID,I2D
WASL_HUMAN	8976	PROF1_HUMAN	5216	0.87	experiments:in vitro,in vivo,Reconstituted Complex,Affinity Capture-Western;pmids:9822597,10867004;sources:HPRD,BioGRID,I2D
RHOQ_HUMAN	23433	PROF1_HUMAN	5216	0.77	experiments:in vitro,Two-hybrid,Reconstituted Complex;pmids:10445846;sources:HPRD,BioGRID,I2D
FMNL_HUMAN	752	PROF1_HUMAN	5216	0.87	experiments:in vitro,in vivo,Reconstituted Complex,Affinity Capture-Western;pmids:10958683,16189514;sources:HPRD,BioGRID,I2D,Rual05
XPO6_HUMAN	23214	PROF1_HUMAN	5216	0.75	experiments:in vitro,Affinity Capture-MS;pmids:14592989,16189514;sources:HPRD,BioGRID,I2D,Rual05
ENAH_HUMAN	55740	PROF1_HUMAN	5216	0.74	experiments:in vitro,in vivo,Reconstituted Complex;pmids:9473484;sources:HPRD,BioGRID,I2D
AB1IP_HUMAN	54518	PROF1_HUMAN	5216	0.67	experiments:in vitro,in vivo,Two-hybrid;pmids:15469846;sources:HPRD,I2D
CALX_HUMAN	821	APOB_HUMAN	338	0.67	experiments:in vitro,in vivo,Affinity Capture-Western;pmids:14498830;sources:HPRD,BioGRID,I2D
WIPF2_HUMAN	147179	PROF1_HUMAN	5216	0.55	experiments:in vitro,in vivo;pmids:12213210;sources:HPRD,I2D
MCAF1_HUMAN	55729	PSG3_HUMAN	5671	0.63	experiments:Two-hybrid;pmids:15231748;sources:HPRD,MINT,I2D,Colland04
MCAF1_HUMAN	55729	K2C7_HUMAN	3855	0.63	experiments:Two-hybrid;pmids:15231748;sources:HPRD,Colland04
CLUS_HUMAN	1191	PRIO_HUMAN	5621	0.59	experiments:in vivo;pmids:15146195;species:Mus musculus (Mouse);sources:HPRD,HomoMINT,I2D
L1CAM_HUMAN	3897	PRIO_HUMAN	5621	0.59	experiments:in vivo;pmids:15146195;species:Mus musculus (Mouse);sources:HPRD,HomoMINT,I2D
CAV1_HUMAN	857	PRIO_HUMAN	5621	0.63	experiments:in vivo;pmids:10988071,16189514,16713569;sources:HPRD,I2D,Rual05,Lim06
NCAM2_HUMAN	4685	PRIO_HUMAN	5621	0.59	experiments:in vivo;pmids:15146195;species:Mus musculus (Mouse);sources:HPRD,HomoMINT,I2D
DYN1_HUMAN	1759	PRIO_HUMAN	5621	0.59	experiments:in vivo;pmids:15146195;species:Mus musculus (Mouse);sources:HPRD,HomoMINT
APBB1_HUMAN	322	PRIO_HUMAN	5621	0.59	experiments:in vivo;pmids:15146195;species:Mus musculus (Mouse);sources:HPRD,HomoMINT,I2D
PPIB_HUMAN	5479	APOB_HUMAN	338	0.77	experiments:in vitro,Affinity Capture-Western,Co-fractionation;pmids:12397072,16713569;sources:HPRD,BioGRID,I2D,Lim06
ADA23_HUMAN	8745	PRIO_HUMAN	5621	0.59	experiments:in vivo;pmids:15146195;species:Mus musculus (Mouse);sources:HPRD,HomoMINT,I2D
STIP1_HUMAN	10963	PRIO_HUMAN	5621	0.94	experiments:in vivo,Reconstituted Complex,Affinity Capture-Western;pmids:12093732,16189514,16713569;species:Mus musculus (Mouse);sources:HPRD,BioGRID,I2D,Rual05,Lim06
SPRL1_HUMAN	8404	PRIO_HUMAN	5621	0.59	experiments:in vivo;pmids:15146195;species:Mus musculus (Mouse);sources:HPRD,HomoMINT,I2D
PDIA1_HUMAN	5034	PRIO_HUMAN	5621	0.59	experiments:in vivo;pmids:15146195;species:Mus musculus (Mouse);sources:HPRD,HomoMINT,I2D
CNTN1_HUMAN	1272	PRIO_HUMAN	5621	0.59	experiments:in vivo;pmids:15146195;species:Mus musculus (Mouse);sources:HPRD,HomoMINT,I2D
OPCM_HUMAN	4978	PRIO_HUMAN	5621	0.59	experiments:in vivo;pmids:15146195;species:Mus musculus (Mouse);sources:HPRD,HomoMINT,I2D
PVRL1_HUMAN	5818	PRIO_HUMAN	5621	0.52	experiments:in vivo;pmids:15146195;sources:HPRD,I2D
LSAMP_HUMAN	4045	PRIO_HUMAN	5621	0.59	experiments:in vivo;pmids:15146195;species:Mus musculus (Mouse);sources:HPRD,HomoMINT,I2D
CSTN1_HUMAN	22883	PRIO_HUMAN	5621	0.52	experiments:in vivo;pmids:15146195;sources:HPRD,I2D
MOG_HUMAN	4340	PRIO_HUMAN	5621	0.59	experiments:in vivo;pmids:15146195;species:Mus musculus (Mouse);sources:HPRD,HomoMINT,I2D
GRP78_HUMAN	3309	APOB_HUMAN	338	0.55	experiments:in vitro,in vivo;pmids:12397072;sources:HPRD,I2D
RB_HUMAN	5925	PHB_HUMAN	5245	0.89	experiments:in vitro,in vivo,Two-hybrid,Affinity Capture-Western,Reconstituted Complex;pmids:10376528,10523633,16189514;sources:HPRD,BioGRID,I2D,Rual05
RBL2_HUMAN	5934	PHB_HUMAN	5245	0.78	experiments:in vitro,in vivo,Two-hybrid,Reconstituted Complex,Affinity Capture-Western;pmids:10376528;sources:HPRD,BioGRID,I2D
E2F1_HUMAN	1869	PHB_HUMAN	5245	0.89	experiments:in vitro,in vivo,Reconstituted Complex,Affinity Capture-Western,Co-localization,coimmunoprecipitation;pmids:10523633,14637159,14500729,12065415;sources:HPRD,BioGRID,DIP,I2D
P53_HUMAN	7157	PHB_HUMAN	5245	0.89	experiments:in vitro,in vivo,Co-localization,Affinity Capture-Western,Reconstituted Complex,confocal microscopy;pmids:14500729,16319068,16189514,16713569;sources:HPRD,BioGRID,IntAct,I2D,Rual05,Lim06
SMCA2_HUMAN	6595	PHB_HUMAN	5245	0.65	experiments:in vivo,Affinity Capture-Western;pmids:12065415;sources:HPRD,BioGRID,I2D
M3K10_HUMAN	4294	PHB_HUMAN	5245	0.62	experiments:in vitro;pmids:9629920,16713569;sources:HPRD,I2D,Lim06
NCOR1_HUMAN	9611	PHB_HUMAN	5245	0.75	experiments:in vivo,Affinity Capture-Western;pmids:12466959,16713569;sources:HPRD,BioGRID,I2D,Lim06
HDAC1_HUMAN	3065	PHB_HUMAN	5245	0.88	experiments:in vivo,Reconstituted Complex,Affinity Capture-Western;pmids:12466959,14637159,16189514,16713569;sources:HPRD,BioGRID,Rual05,Lim06
SMCA4_HUMAN	6597	PHB_HUMAN	5245	0.73	experiments:in vivo,Affinity Capture-Western,coimmunoprecipitation;pmids:12065415;sources:HPRD,BioGRID,DIP,I2D,BIND
HSP71_HUMAN	3303	APOB_HUMAN	338	0.62	experiments:in vitro;pmids:9252351,16713569;sources:HPRD,Lim06
HSP71_HUMAN	3304	APOB_HUMAN	338	0.62	experiments:in vitro;pmids:9252351,16713569;sources:HPRD,Lim06
SIN3A_HUMAN	25942	PHB_HUMAN	5245	0.65	experiments:in vivo,Affinity Capture-Western;pmids:12466959;sources:HPRD,BioGRID,I2D
MCAF1_HUMAN	55729	CO4A2_HUMAN	1284	0.63	experiments:Two-hybrid;pmids:15231748;sources:HPRD,MINT,I2D,Colland04
ZN484_HUMAN	83744	SMAD9_HUMAN	4093	0.63	experiments:Two-hybrid;pmids:15231748;sources:HPRD,I2D,Colland04
INS_HUMAN	3630	INS_HUMAN	3630	0.9	experiments:in vivo,x-ray crystallography,x ray scattering,x-ray fiber diffraction;pmids:12021212,10508408,8844841,17472440,16189514;sources:HPRD,MINT,DIP,I2D,Rual05
LRP2_HUMAN	4036	INS_HUMAN	3630	0.62	experiments:in vitro;pmids:9773776,16713569;sources:HPRD,I2D,Lim06
IBP7_HUMAN	3490	INS_HUMAN	3630	0.73	experiments:in vitro,Reconstituted Complex;pmids:9388210;sources:HPRD,BioGRID,I2D
HB21_HUMAN	3119	INS_HUMAN	3630	0.62	experiments:in vitro;pmids:11376336,16189514;sources:HPRD,I2D,Rual05
SYTL4_HUMAN	94121	INS_HUMAN	3630	0.62	experiments:in vitro;pmids:10497219,16189514;sources:HPRD,I2D,Rual05
2DA2_HUMAN	3118	INS_HUMAN	3630	0.52	experiments:in vitro;pmids:11376336;sources:HPRD,I2D
TXD17_HUMAN	84817	INS_HUMAN	3630	0.75	experiments:in vitro,Biochemical Activity;pmids:14607844,16189514;sources:HPRD,BioGRID,I2D,Rual05
HS90A_HUMAN	3320	APOB_HUMAN	338	0.55	experiments:in vitro,in vivo;pmids:11333259;sources:HPRD,I2D
PCNA_HUMAN	5111	PCNA_HUMAN	5111	0.96	experiments:in vitro,copurification,x-ray crystallography;pmids:8861913,7673244,9545252,16189514;species:Caenorhabditis elegans,Drosophila melanogaster (Fruit fly),Saccharomyces cerevisiae (Baker's yeast);sources:HPRD,BioGRID,DIP,HomoMINT,I2D,Ortho,Rual05
RFA1_HUMAN	6117	PCNA_HUMAN	5111	0.65	experiments:in vitro,Affinity Capture-MS;pmids:12171929;sources:HPRD,BioGRID,I2D
PTMA_HUMAN	5757	PCNA_HUMAN	5111	0.63	experiments:in vitro;pmids:11310559,16189514,16713569;sources:HPRD,I2D,Rual05,Lim06
XRCC1_HUMAN	7515	PCNA_HUMAN	5111	0.89	experiments:in vitro,in vivo,Two-hybrid,Affinity Capture-Western,Reconstituted Complex,Co-localization,FRET;pmids:15107487,16713569;sources:HPRD,BioGRID,I2D,Lim06
FEN1_HUMAN	2237	PCNA_HUMAN	5111	0.97	experiments:in vitro,in vivo,Reconstituted Complex,copurification,Affinity Capture-Western,fluorescent resonance energy transfer,Two-hybrid,affinity chromatography technology;pmids:9305916,1477073,11430825,9545252,8876181,7673186,14657243,12853968,11601988,11313979,16216273,18692475,8668533,16189514;species:Saccharomyces cerevisiae (Baker's yeast);sources:HPRD,BioGRID,IntAct,DIP,HomoMINT,I2D,Orth…
RFC2_HUMAN	5982	PCNA_HUMAN	5111	0.94	experiments:in vitro,Reconstituted Complex,Affinity Capture-MS;pmids:8093561,9228079,12171929;species:Saccharomyces cerevisiae (Baker's yeast);sources:HPRD,BioGRID,I2D,BIND
TCP4_HUMAN	10923	PCNA_HUMAN	5111	0.73	experiments:Two-hybrid;pmids:11313979,16189514;sources:HPRD,I2D,Rual05
CDN1C_HUMAN	1028	PCNA_HUMAN	5111	0.78	experiments:in vitro,in vivo,Two-hybrid,Affinity Capture-Western,Reconstituted Complex;pmids:9465025;sources:HPRD,BioGRID,I2D
MSH3_HUMAN	4437	PCNA_HUMAN	5111	0.96	experiments:in vitro,in vivo,far western blotting,Affinity Capture-Western,Protein-peptide,Affinity Capture-MS;pmids:11274057,11005803,12171929;species:Saccharomyces cerevisiae (Baker's yeast);sources:HPRD,BioGRID,I2D,BIND
PRKDC_HUMAN	5591	PCNA_HUMAN	5111	0.65	experiments:in vitro,Affinity Capture-MS;pmids:12171929;sources:HPRD,BioGRID,I2D,BIND
LIPC_HUMAN	3990	APOB_HUMAN	338	0.73	experiments:in vitro,Reconstituted Complex;pmids:9685400;sources:HPRD,BioGRID,I2D
HDAC1_HUMAN	3065	PCNA_HUMAN	5111	0.88	experiments:in vitro,in vivo,Affinity Capture-Western,Reconstituted Complex;pmids:11929879,16189514,16713569;sources:HPRD,BioGRID,Rual05,Lim06
CAF1A_HUMAN	10036	PCNA_HUMAN	5111	0.9	experiments:in vitro,in vivo,Two-hybrid,Reconstituted Complex,anti bait coimmunoprecipitation,gst pull down;pmids:10648606,16826239,15805117;sources:HPRD,BioGRID,IntAct,MINT,I2D
ING1_HUMAN	3621	PCNA_HUMAN	5111	0.86	experiments:in vitro,in vivo,Co-fractionation,Affinity Capture-Western,coimmunoprecipitation;pmids:11682605,12015309,16713569;sources:HPRD,BioGRID,DIP,I2D,Lim06
CDC6_HUMAN	990	PCNA_HUMAN	5111	0.63	experiments:Two-hybrid;pmids:9566895;sources:HPRD,BioGRID,I2D
EP300_HUMAN	2033	PCNA_HUMAN	5111	0.87	experiments:in vitro,in vivo,Affinity Capture-Western,Reconstituted Complex;pmids:11268218,16713569;sources:HPRD,BioGRID,I2D,Lim06
DHX9_HUMAN	1660	PCNA_HUMAN	5111	0.52	experiments:in vitro;pmids:12171929;sources:HPRD,I2D
CDK6_HUMAN	1021	PCNA_HUMAN	5111	0.63	experiments:in vivo;pmids:9667749,16189514,16713569;sources:HPRD,I2D,Rual05,Lim06
HUS1_HUMAN	3364	PCNA_HUMAN	5111	0.82	experiments:Two-hybrid,Affinity Capture-Western;pmids:11077446,16189514;sources:HPRD,BioGRID,I2D,Rual05
RAD9A_HUMAN	5883	PCNA_HUMAN	5111	0.76	experiments:in vitro,coimmunoprecipitation;pmids:11994305,12400013,16189514;sources:HPRD,DIP,I2D,Rual05
POLH_HUMAN	5429	PCNA_HUMAN	5111	0.96	experiments:in vitro,Reconstituted Complex,Affinity Capture-Western,Two-hybrid,gst pull down;pmids:11585903,16763556,15149598,16189514;species:Saccharomyces cerevisiae (Baker's yeast);sources:HPRD,BioGRID,MINT,I2D,Rual05
MTP_HUMAN	4547	APOB_HUMAN	338	0.75	experiments:in vivo,Two-hybrid;pmids:11358959,9915855;sources:HPRD,BioGRID,I2D
WRN_HUMAN	7486	PCNA_HUMAN	5111	0.88	experiments:in vitro,in vivo,Affinity Capture-Western,Reconstituted Complex,fluorescence microscopy;pmids:10871373,12633936,12750383,16713569;sources:HPRD,BioGRID,MINT,I2D,Lim06
MBB1A_HUMAN	10514	PCNA_HUMAN	5111	0.65	experiments:in vitro,Affinity Capture-MS;pmids:12171929;sources:HPRD,BioGRID,I2D,BIND
MUTYH_HUMAN	4595	PCNA_HUMAN	5111	0.87	experiments:in vitro,in vivo,Affinity Capture-Western,Reconstituted Complex;pmids:11092888,16189514;sources:HPRD,BioGRID,I2D,Rual05,BIND
GA45B_HUMAN	4616	PCNA_HUMAN	5111	0.74	experiments:in vitro,in vivo,Two-hybrid;pmids:10828065;species:Mus musculus (Mouse);sources:HPRD,I2D
GA45G_HUMAN	10912	PCNA_HUMAN	5111	0.97	experiments:in vitro,in vivo,Reconstituted Complex,Affinity Capture-Western,coimmunoprecipitation,Two-hybrid,affinity chromatography technology;pmids:11022036,10455148,16189514,16713569;species:Mus musculus (Mouse);sources:HPRD,BioGRID,DIP,I2D,Rual05,Lim06
CCNO_HUMAN	10309	PCNA_HUMAN	5111	0.89	experiments:in vitro,Reconstituted Complex,Affinity Capture-MS,Two-hybrid,fluorescence microscopy,coimmunoprecipitation;pmids:10393198,12171929;sources:HPRD,BioGRID,DIP,I2D
APEX2_HUMAN	27301	PCNA_HUMAN	5111	0.94	experiments:in vitro,in vivo,Affinity Capture-Western,Reconstituted Complex;pmids:11376153,16189514;species:Saccharomyces cerevisiae (Baker's yeast);sources:HPRD,BioGRID,I2D,Rual05,BIND
DPOE1_HUMAN	5426	PCNA_HUMAN	5111	0.65	experiments:in vitro,Affinity Capture-MS;pmids:12171929;sources:HPRD,BioGRID,I2D,BIND
MSH6_HUMAN	2956	PCNA_HUMAN	5111	0.96	experiments:in vitro,in vivo,far western blotting,Affinity Capture-Western,Protein-peptide,Affinity Capture-MS;pmids:11005803,12171929,11274057,16189514;species:Saccharomyces cerevisiae (Baker's yeast);sources:HPRD,BioGRID,I2D,Rual05,BIND
DPOLB_HUMAN	5423	PCNA_HUMAN	5111	0.65	experiments:in vivo,Two-hybrid;pmids:12063248;sources:HPRD,I2D,BIND
SGCD_HUMAN	6444	FLNC_HUMAN	2318	0.89	experiments:in vitro,in vivo,Affinity Capture-Western,Reconstituted Complex,Two-hybrid,coimmunoprecipitation,pull down;pmids:10629222,14506720;sources:HPRD,BioGRID,MINT,I2D
ENPL_HUMAN	7184	APOB_HUMAN	338	0.82	experiments:in vitro,in vivo,Affinity Capture-Western,Co-fractionation,Affinity Capture-RNA;pmids:12397072,9694898;sources:HPRD,BioGRID,I2D
MCL1_HUMAN	4170	PCNA_HUMAN	5111	0.78	experiments:in vitro,in vivo,Two-hybrid,Affinity Capture-Western,Reconstituted Complex;pmids:10978339;sources:HPRD,BioGRID,I2D
ZN587_HUMAN	84914	SMAD9_HUMAN	4093	0.73	experiments:Two-hybrid;pmids:15231748,16189514;sources:HPRD,Rual05
TDT_HUMAN	1791	PCNA_HUMAN	5111	0.78	experiments:in vitro,in vivo,Two-hybrid,Reconstituted Complex,copurification;pmids:11554927;sources:HPRD,BioGRID,I2D
KU86_HUMAN	7520	PCNA_HUMAN	5111	0.85	experiments:in vitro,in vivo,Affinity Capture-Western,Affinity Capture-MS;pmids:12171929,12393188,11239001;sources:HPRD,BioGRID,I2D
DPOLL_HUMAN	27343	PCNA_HUMAN	5111	0.85	experiments:in vitro,in vivo,Reconstituted Complex;pmids:12368291,12081642,11784855,16174846,16189514;sources:HPRD,BioGRID,I2D,Rual05
DPOD3_HUMAN	10714	PCNA_HUMAN	5111	0.9	experiments:in vitro,Reconstituted Complex,Affinity Capture-MS,far western blotting,anti tag coimmunoprecipitation,fluorescent resonance energy transfer,confocal microscopy,Two-hybrid;pmids:11595739,12171929,10219083,16763556,16510448,16000169;sources:HPRD,BioGRID,IntAct,MINT,I2D,BIND
KCD13_HUMAN	253980	PCNA_HUMAN	5111	0.87	experiments:in vitro,in vivo,Reconstituted Complex,far western blotting;pmids:11593007,16189514;sources:HPRD,BioGRID,I2D,Rual05,BIND
CTF18_HUMAN	63922	PCNA_HUMAN	5111	0.9	experiments:in vitro,in vivo,Affinity Capture-MS,Affinity Capture-Western;pmids:12171929,12766176;species:Saccharomyces cerevisiae (Baker's yeast);sources:HPRD,BioGRID,I2D
DCC1_HUMAN	79075	PCNA_HUMAN	5111	0.62	experiments:in vivo;pmids:12766176,16189514;sources:HPRD,I2D,Rual05,BIND
PGS1_HUMAN	633	APOB_HUMAN	338	0.73	experiments:in vitro,Reconstituted Complex;pmids:12070165;sources:HPRD,BioGRID,I2D
DPOD2_HUMAN	5425	PCNA_HUMAN	5111	0.96	experiments:in vitro,in vivo,Reconstituted Complex,far western blotting,anti bait coimmunoprecipitation;pmids:11986310,12171929,16000169,16189514;species:Saccharomyces cerevisiae (Baker's yeast);sources:HPRD,BioGRID,IntAct,I2D,Rual05,BIND
DPOLM_HUMAN	27434	PCNA_HUMAN	5111	0.52	experiments:in vitro;pmids:11724965;sources:HPRD,I2D
PDIP2_HUMAN	26073	PCNA_HUMAN	5111	0.88	experiments:in vitro,in vivo,Two-hybrid,Reconstituted Complex,Affinity Capture-Western;pmids:12522211,16189514;sources:HPRD,BioGRID,I2D,Rual05,BIND
PRLR_HUMAN	5618	PRLR_HUMAN	5618	0.61	experiments:in vitro;pmids:10966654;species:Mus musculus (Mouse),Rattus norvegicus (Rat);sources:HPRD,I2D
PTN11_HUMAN	5781	PRLR_HUMAN	5618	0.75	experiments:in vitro,Affinity Capture-Western;pmids:10991949,14522994;sources:HPRD,BioGRID,I2D
VAV2_HUMAN	7410	PRLR_HUMAN	5618	0.65	experiments:in vivo,coimmunoprecipitation;pmids:15618286;sources:HPRD,IntAct,I2D
TEC_HUMAN	7006	PRLR_HUMAN	5618	0.77	experiments:in vitro,in vivo,Affinity Capture-Western,Reconstituted Complex;pmids:11328862;sources:HPRD,BioGRID,I2D
1433Z_HUMAN	7534	PRLR_HUMAN	5618	0.71	experiments:in vitro,in vivo,coimmunoprecipitation,pull down;pmids:12819209;sources:HPRD,MINT,I2D
LRP2_HUMAN	4036	APOB_HUMAN	338	0.65	experiments:in vitro,in vivo;pmids:10330424,16713569;sources:HPRD,I2D,Lim06
CISH_HUMAN	1154	PRLR_HUMAN	5618	0.52	experiments:in vivo;pmids:11713228;sources:HPRD,I2D
NEK3_HUMAN	4752	PRLR_HUMAN	5618	0.65	experiments:in vivo,coimmunoprecipitation;pmids:15618286;sources:HPRD,IntAct,I2D
SOCS3_HUMAN	9021	PRLR_HUMAN	5618	0.65	experiments:in vivo,Affinity Capture-Western;pmids:11713228;sources:HPRD,BioGRID,I2D
SOCS2_HUMAN	8835	PRLR_HUMAN	5618	0.77	experiments:in vitro,in vivo,Affinity Capture-Western;pmids:10455112,9202403;sources:HPRD,BioGRID,I2D
1433G_HUMAN	7532	PRLR_HUMAN	5618	0.71	experiments:in vitro,in vivo,coimmunoprecipitation,pull down;pmids:12819209;sources:HPRD,MINT,I2D
PRL_HUMAN	5617	PRLR_HUMAN	5618	0.72	experiments:in vitro,in vivo;pmids:9626554,10966654,7984244;species:Rattus norvegicus (Rat);sources:HPRD,I2D
CSH_HUMAN	1442	PRLR_HUMAN	5618	0.52	experiments:in vitro;pmids:10966654;sources:HPRD,I2D
CSH_HUMAN	1443	PRLR_HUMAN	5618	0.52	experiments:in vitro;pmids:10966654;sources:HPRD,I2D
PRDX4_HUMAN	10549	PRDX1_HUMAN	5052	0.77	experiments:in vitro,in vivo,Two-hybrid;pmids:9388242,16189514;sources:HPRD,BioGRID,I2D,Rual05
RHG09_HUMAN	64333	SMAD9_HUMAN	4093	0.73	experiments:Two-hybrid;pmids:16189514,15231748;sources:HPRD,MINT,I2D,Rual05,Colland04
MCHR1_HUMAN	2847	MCH_HUMAN	5367	0.62	experiments:in vitro;pmids:11478907,11839762;sources:HPRD,I2D
APOA1_HUMAN	335	APOB_HUMAN	338	0.52	experiments:in vivo;pmids:7592581;sources:HPRD,I2D
MCHR2_HUMAN	84539	MCH_HUMAN	5367	0.63	experiments:in vitro;pmids:11416225,11404457,11274220,11478907,11839762;sources:HPRD,I2D
GLCM_HUMAN	2629	SAP_HUMAN	5660	0.63	experiments:in vitro;pmids:7613473,16189514,16713569;sources:HPRD,I2D,Rual05,Lim06
KLK3_HUMAN	354	SEMG1_HUMAN	6406	0.62	experiments:in vitro;pmids:11027412,9092810;sources:HPRD,I2D
KLK3_HUMAN	354	A1AT_HUMAN	5265	0.75	experiments:in vitro,Affinity Capture-Western;pmids:11317942,1702714;sources:HPRD,BioGRID,I2D
IPSP_HUMAN	5104	KLK3_HUMAN	354	0.8	experiments:in vitro,copurification,Affinity Capture-Western;pmids:7509746,8665956,8732755,16189514;sources:HPRD,BioGRID,I2D,Rual05
PZP_HUMAN	5858	KLK3_HUMAN	354	0.52	experiments:in vitro;pmids:1702714;sources:HPRD,I2D
PKP2_HUMAN	5318	SMAD9_HUMAN	4093	0.63	experiments:Two-hybrid;pmids:15231748;sources:HPRD,MINT,I2D,Colland04
VTNC_HUMAN	7448	COLI_HUMAN	5443	0.73	experiments:in vitro,Reconstituted Complex;pmids:2475499;sources:HPRD,BioGRID,I2D
LDLR_HUMAN	3949	APOB_HUMAN	338	0.52	experiments:in vivo;pmids:12031600;sources:HPRD,I2D
MEP1A_HUMAN	4224	COLI_HUMAN	5443	0.52	experiments:in vitro;pmids:11278902;sources:HPRD,I2D
ACTHR_HUMAN	4158	COLI_HUMAN	5443	0.52	experiments:in vivo;pmids:12213892;sources:HPRD,I2D
MC5R_HUMAN	4161	COLI_HUMAN	5443	0.84	experiments:in vivo,Reconstituted Complex;pmids:11606131,8185570,9058374;sources:HPRD,BioGRID,I2D
2B31_HUMAN	3125	COLI_HUMAN	5443	0.73	experiments:in vitro,Co-crystal Structure;pmids:7477400;sources:HPRD,BioGRID,I2D
PLK1_HUMAN	5347	PSA3_HUMAN	5684	0.84	experiments:in vivo,Affinity Capture-Western,Biochemical Activity;pmids:11205743,16189514,16713569;sources:HPRD,BioGRID,I2D,Rual05,Lim06
PSA1_HUMAN	5682	PSA3_HUMAN	5684	0.93	experiments:in vitro,copurification,cosedimentation in solution,affinity chromatography technology;pmids:9451443,15225636,12376572;species:Caenorhabditis elegans,Drosophila melanogaster (Fruit fly),Saccharomyces cerevisiae (Baker's yeast),Mus musculus (Mouse);sources:HPRD,BioGRID,IntAct,HomoMINT,I2D,Ortho
PSA6_HUMAN	5687	PSA3_HUMAN	5684	0.93	experiments:in vitro,copurification,pull down,Two-hybrid;pmids:9451443,16169070,16713569;species:Saccharomyces cerevisiae (Baker's yeast),Caenorhabditis elegans;sources:HPRD,BioGRID,IntAct,MINT,HomoMINT,I2D,Ortho,Stelzl05,Lim06
XRN2_HUMAN	22803	PSA3_HUMAN	5684	0.74	experiments:Two-hybrid;pmids:15231747,16189514,16713569;sources:HPRD,BioGRID,IntAct,I2D,Rual05,Lehner04,Lim06
PLK1_HUMAN	5347	PSA5_HUMAN	5686	0.73	experiments:in vivo,Affinity Capture-MS,Affinity Capture-Western;pmids:11205743;sources:HPRD,BioGRID,I2D
PELP1_HUMAN	27043	SMAD9_HUMAN	4093	0.63	experiments:Two-hybrid;pmids:15231748;sources:HPRD,MINT,I2D,Colland04
PDIA4_HUMAN	9601	APOB_HUMAN	338	0.82	experiments:in vitro,in vivo,Affinity Capture-Western,Co-fractionation,Affinity Capture-RNA;pmids:12397072,9694898;sources:HPRD,BioGRID,I2D
PSB9_HUMAN	5698	PSB10_HUMAN	5699	0.59	experiments:in vivo;pmids:10329130;species:Saccharomyces cerevisiae (Baker's yeast);sources:HPRD,IntAct,HomoMINT,I2D
PROS_HUMAN	5627	PROC_HUMAN	5624	0.63	experiments:in vitro;pmids:1615482,2461936,16189514;sources:HPRD,I2D,Rual05
THRB_HUMAN	2147	PROC_HUMAN	5624	0.52	experiments:in vitro;pmids:2544585;sources:HPRD,I2D
TRBM_HUMAN	7056	PROC_HUMAN	5624	0.62	experiments:in vitro;pmids:11106601,12588872;sources:HPRD,I2D
PROC_HUMAN	5624	FA5_HUMAN	2153	0.63	experiments:in vitro;pmids:1615482,7989361,10026263;sources:HPRD,I2D
FA8_HUMAN	2157	PROC_HUMAN	5624	0.66	experiments:in vitro,in vivo;pmids:1939075,1761551,16189514;sources:HPRD,I2D,Rual05
EPCR_HUMAN	10544	PROC_HUMAN	5624	0.84	experiments:in vitro,Reconstituted Complex;pmids:11099506,10681521,16189514;sources:HPRD,BioGRID,I2D,Rual05
IPSP_HUMAN	5104	PROC_HUMAN	5624	0.86	experiments:in vitro,Reconstituted Complex,copurification;pmids:11123896,2551064,16189514;sources:HPRD,BioGRID,I2D,Rual05
THRB_HUMAN	2147	AMBP_HUMAN	259	0.52	experiments:in vivo;pmids:9183005;sources:HPRD,I2D
GRN_HUMAN	2896	SMAD9_HUMAN	4093	0.74	experiments:Two-hybrid;pmids:16189514,15231748,16713569;sources:HPRD,MINT,I2D,Rual05,Colland04,Lim06
SC61B_HUMAN	10952	APOB_HUMAN	338	0.65	experiments:in vivo,Affinity Capture-Western;pmids:9565615;sources:HPRD,BioGRID,I2D
MACOI_HUMAN	55219	SMAD9_HUMAN	4093	0.63	experiments:Two-hybrid;pmids:15231748;sources:HPRD,MINT,I2D,Colland04
E2AK2_HUMAN	5610	E2AK2_HUMAN	5610	0.89	experiments:in vitro,Two-hybrid,far western blotting,Affinity Capture-Western,affinity chromatography technology;pmids:11337501,9528799,8887659,16373505,7568151,10848580,9792841;sources:HPRD,BioGRID,DIP,I2D
E2AK2_HUMAN	5610	P53_HUMAN	7157	0.89	experiments:in vitro,in vivo,Affinity Capture-Western,Reconstituted Complex,Biochemical Activity;pmids:10348343,10747897,10884347,16713569;sources:HPRD,BioGRID,I2D,Lim06
STAT1_HUMAN	6772	E2AK2_HUMAN	5610	0.87	experiments:in vitro,in vivo,Affinity Capture-Western,Reconstituted Complex;pmids:9135145,11278865;sources:HPRD,BioGRID,I2D
CASP3_HUMAN	836	E2AK2_HUMAN	5610	0.55	experiments:in vitro,in vivo;pmids:11555640;sources:HPRD,I2D
DNJC3_HUMAN	5611	E2AK2_HUMAN	5610	0.86	experiments:in vitro,Reconstituted Complex,Two-hybrid;pmids:8576172,9447982;sources:HPRD,BioGRID,I2D
E2AK2_HUMAN	5610	2A5A_HUMAN	5525	0.74	experiments:in vitro,in vivo,Two-hybrid,Affinity Capture-Western;pmids:10866685;sources:HPRD,BioGRID,I2D
CASP7_HUMAN	840	E2AK2_HUMAN	5610	0.55	experiments:in vitro,in vivo;pmids:11555640;sources:HPRD,I2D
CASP8_HUMAN	841	E2AK2_HUMAN	5610	0.55	experiments:in vitro,in vivo;pmids:11555640;sources:HPRD,I2D
AMPM2_HUMAN	10988	E2AK2_HUMAN	5610	0.77	experiments:in vitro,in vivo,Affinity Capture-Western,Reconstituted Complex;pmids:11123929;sources:HPRD,BioGRID,I2D
HSP7C_HUMAN	3312	APOB_HUMAN	338	0.52	experiments:in vivo;pmids:9694898;sources:HPRD,I2D
M3K5_HUMAN	4217	E2AK2_HUMAN	5610	0.67	experiments:in vitro,in vivo,Affinity Capture-Western;pmids:12473108;sources:HPRD,BioGRID,I2D
ASH2L_HUMAN	9070	SMAD9_HUMAN	4093	0.73	experiments:Two-hybrid;pmids:16189514,15231748;sources:HPRD,MINT,I2D,Rual05,Colland04
IKKB_HUMAN	3551	E2AK2_HUMAN	5610	0.67	experiments:in vitro,in vivo,Affinity Capture-Western;pmids:10848580;sources:HPRD,BioGRID,I2D
TRBP2_HUMAN	6895	E2AK2_HUMAN	5610	0.84	experiments:in vitro,Two-hybrid,far western blotting;pmids:7568151,11438532,10330179;sources:HPRD,BioGRID,I2D
TIRAP_HUMAN	114609	E2AK2_HUMAN	5610	0.52	experiments:in vivo;pmids:11526399;sources:HPRD,I2D
TEBP_HUMAN	10728	E2AK2_HUMAN	5610	0.67	experiments:in vitro,in vivo,Affinity Capture-Western;pmids:11447118;sources:HPRD,BioGRID,I2D
PP1G_HUMAN	5501	E2AK2_HUMAN	5610	0.55	experiments:in vitro,in vivo;pmids:12138106;sources:HPRD,I2D
P52K_HUMAN	5612	E2AK2_HUMAN	5610	0.52	experiments:in vivo;pmids:8576172;sources:HPRD,I2D
PKRI1_HUMAN	79706	E2AK2_HUMAN	5610	0.67	experiments:in vitro,in vivo,Affinity Capture-Western;pmids:12679338;sources:HPRD,BioGRID
PP1A_HUMAN	5499	E2AK2_HUMAN	5610	0.78	experiments:in vitro,in vivo,Affinity Capture-Western,Reconstituted Complex,Biochemical Activity;pmids:12138106;sources:HPRD,BioGRID,I2D
SMAD9_HUMAN	4093	RU17_HUMAN	6625	0.63	experiments:Two-hybrid;pmids:15231748;sources:HPRD,MINT,I2D,Colland04
MP2K1_HUMAN	5604	MP2K1_HUMAN	5604	0.78	experiments:in vitro,in vivo,Biochemical Activity;pmids:9733512,12697810,8226933;sources:HPRD,BioGRID,I2D
MK01_HUMAN	5594	MP2K1_HUMAN	5604	1.0	experiments:in vitro,in vivo,Two-hybrid,Affinity Capture-Western,Biochemical Activity,Reconstituted Complex,anti bait coimmunoprecipitation;pmids:11823456,11352917,11741894,8157000,12594221,11134045,12697810,10757792,11266467,11279118,17255949;species:Caenorhabditis elegans,Rattus norvegicus (Rat),Drosophila melanogaster (Fruit fly);sources:HPRD,BioGRID,MINT,HomoMINT,I2D,Ortho,BIND
RASH_HUMAN	3265	MP2K1_HUMAN	5604	0.65	experiments:in vivo,Affinity Capture-Western;pmids:7969158;sources:HPRD,BioGRID,I2D
MYC_HUMAN	4609	MP2K1_HUMAN	5604	0.52	experiments:in vitro;pmids:7957875;sources:HPRD,I2D
ARAF_HUMAN	369	MP2K1_HUMAN	5604	0.76	experiments:in vitro,tandem affinity purification;pmids:8157000,8621729,8394352,7731720,17979178;sources:HPRD,IntAct,I2D,BIND
GRB10_HUMAN	2887	MP2K1_HUMAN	5604	0.78	experiments:in vitro,in vivo,Two-hybrid,Reconstituted Complex,Affinity Capture-Western;pmids:9553107;sources:HPRD,BioGRID,I2D
ATN1_HUMAN	1822	SLIT1_HUMAN	6585	0.63	experiments:Two-hybrid;pmids:16713569;sources:HPRD,IntAct,MINT,I2D,Lim06
MK03_HUMAN	5595	MP2K1_HUMAN	5604	0.97	experiments:in vitro,in vivo,Two-hybrid,Biochemical Activity,Affinity Capture-Western,Co-localization,Reconstituted Complex,anti tag coimmunoprecipitation;pmids:10748187,8626767,8226933,9006895,9733512,19197339;species:Caenorhabditis elegans;sources:HPRD,BioGRID,MINT,HomoMINT,I2D,Ortho,BIND
TRAF3_HUMAN	7187	MP2K1_HUMAN	5604	0.55	experiments:in vitro,in vivo;pmids:8626767;sources:HPRD,I2D
MP2K1_HUMAN	5604	CASP9_HUMAN	842	0.55	experiments:in vitro,in vivo;pmids:12792650;sources:HPRD,I2D
M3K4_HUMAN	4216	MP2K1_HUMAN	5604	0.74	experiments:in vitro,in vivo,Biochemical Activity;pmids:9841871;species:Saccharomyces cerevisiae (Baker's yeast);sources:HPRD,BioGRID,I2D,Ortho
PAK1_HUMAN	5058	MP2K1_HUMAN	5604	0.55	experiments:in vitro,in vivo;pmids:9351825;sources:HPRD,I2D
MPKS1_HUMAN	8649	MP2K1_HUMAN	5604	0.84	experiments:in vitro,in vivo,Two-hybrid,Affinity Capture-Western;pmids:9733512,11266467;sources:HPRD,BioGRID,I2D
MP2K1_HUMAN	5604	KS6A4_HUMAN	8986	0.55	experiments:in vitro,in vivo;pmids:10806207;sources:HPRD,I2D
CPNE1_HUMAN	8904	MP2K1_HUMAN	5604	0.52	experiments:in vitro;pmids:12522145;sources:HPRD,I2D
CPNE4_HUMAN	131034	MP2K1_HUMAN	5604	0.52	experiments:in vitro;pmids:12522145;sources:HPRD,I2D
MYOTI_HUMAN	9499	FLNC_HUMAN	2318	0.78	experiments:in vivo,Affinity Capture-Western,Two-hybrid,anti tag coimmunoprecipitation,anti bait coimmunoprecipitation;pmids:11038172;sources:HPRD,BioGRID,IntAct,I2D
LEPR_HUMAN	3953	APOD_HUMAN	347	0.67	experiments:in vitro,in vivo,Two-hybrid;pmids:11344130;sources:HPRD,I2D
PEBP1_HUMAN	5037	MP2K1_HUMAN	5604	0.74	experiments:in vitro,in vivo,Reconstituted Complex;pmids:10757792;sources:HPRD,BioGRID,I2D
TRIB1_HUMAN	10221	MP2K1_HUMAN	5604	0.65	experiments:in vivo,anti tag coimmunoprecipitation;pmids:15299019;sources:HPRD,IntAct,I2D
PEBP4_HUMAN	157310	MP2K1_HUMAN	5604	0.77	experiments:in vitro,in vivo,Affinity Capture-Western,Reconstituted Complex;pmids:15302887;sources:HPRD,BioGRID,I2D
JIP3_HUMAN	23162	MP2K1_HUMAN	5604	0.93	experiments:in vitro,Affinity Capture-Western,Reconstituted Complex;pmids:10523642,11044439;species:Mus musculus (Mouse);sources:HPRD,BioGRID,I2D
KSR2_HUMAN	283455	MP2K1_HUMAN	5604	0.65	experiments:in vitro,Affinity Capture-Western;pmids:12975377;sources:HPRD,BioGRID,I2D
MP2K1_HUMAN	5604	PARVA_HUMAN	55742	0.52	experiments:in vivo;pmids:15353548;sources:HPRD,I2D
SMAD9_HUMAN	4093	HEY1_HUMAN	23462	0.73	experiments:Two-hybrid;pmids:16189514,15231748;sources:HPRD,MINT,I2D,Rual05,Colland04
EPHA2_HUMAN	1969	PTN11_HUMAN	5781	0.67	experiments:in vitro,in vivo,Affinity Capture-Western;pmids:10655584;sources:HPRD,BioGRID,I2D
KPCA_HUMAN	5578	PTN11_HUMAN	5781	0.52	experiments:in vivo;pmids:11781100;sources:HPRD,I2D
APOE_HUMAN	348	APOE_HUMAN	348	0.62	experiments:in vitro;pmids:9147408,7566652;sources:HPRD,I2D
TNR1A_HUMAN	7132	PTN11_HUMAN	5781	0.62	experiments:in vivo;pmids:11786908,16189514;sources:HPRD,I2D,Rual05
PTN11_HUMAN	5781	TIE2_HUMAN	7010	0.67	experiments:in vitro,in vivo,Two-hybrid;pmids:10521483;sources:HPRD,I2D
TIE1_HUMAN	7075	PTN11_HUMAN	5781	0.62	experiments:in vivo;pmids:10949653,16189514;sources:HPRD,I2D,Rual05
PTN11_HUMAN	5781	STAT1_HUMAN	6772	0.55	experiments:in vitro,in vivo;pmids:12270932;sources:HPRD,I2D
SHC1_HUMAN	6464	PTN11_HUMAN	5781	0.62	experiments:in vitro;pmids:10650943,16189514;sources:HPRD,I2D,Rual05
PTN11_HUMAN	5781	IL6RB_HUMAN	3572	0.78	experiments:in vitro,in vivo,Affinity Capture-Western;pmids:9195977,10946280,12403768,9388212;sources:HPRD,BioGRID,I2D
FAK1_HUMAN	5747	PTN11_HUMAN	5781	0.78	experiments:in vitro,in vivo,Affinity Capture-Western;pmids:10655584,7589239,8986614,10082579,16189514;sources:HPRD,BioGRID,I2D,Rual05
IRS2_HUMAN	8660	PTN11_HUMAN	5781	0.65	experiments:in vivo,Affinity Capture-Western;pmids:8910607;sources:HPRD,BioGRID,I2D
GHR_HUMAN	2690	PTN11_HUMAN	5781	0.83	experiments:in vivo,Reconstituted Complex;pmids:10976913,9632636;sources:HPRD,BioGRID,I2D
LEPR_HUMAN	3953	PTN11_HUMAN	5781	0.52	experiments:in vivo;pmids:11018044;sources:HPRD,I2D
LRP1_HUMAN	4035	APOE_HUMAN	348	0.52	experiments:in vivo;pmids:11421580;sources:HPRD,I2D
CAV1_HUMAN	857	PTN11_HUMAN	5781	0.85	experiments:in vivo,Affinity Capture-Western,cosedimentation in solution,coimmunoprecipitation;pmids:12176037,16189514;sources:HPRD,BioGRID,MINT,I2D,Rual05
CADH5_HUMAN	1003	PTN11_HUMAN	5781	0.65	experiments:in vitro,Affinity Capture-Western;pmids:10681592;sources:HPRD,BioGRID,I2D
PTN11_HUMAN	5781	FAK2_HUMAN	2185	0.77	experiments:in vitro,in vivo,Affinity Capture-Western,far western blotting,Biochemical Activity;pmids:10880513;sources:HPRD,BioGRID,I2D
PTN11_HUMAN	5781	STA5A_HUMAN	6776	0.89	experiments:in vitro,in vivo,Reconstituted Complex,Biochemical Activity,Affinity Capture-Western;pmids:12060651,12237455,10617656,16189514;sources:HPRD,BioGRID,I2D,Rual05
CRKL_HUMAN	1399	PTN11_HUMAN	5781	0.65	experiments:in vivo,Affinity Capture-Western;pmids:9344843;sources:HPRD,BioGRID,I2D
PTN11_HUMAN	5781	SPY2_HUMAN	10253	0.52	experiments:in vitro;pmids:15031289;sources:HPRD,I2D
PAXI_HUMAN	5829	PTN11_HUMAN	5781	0.78	experiments:in vitro,in vivo,anti bait coimmunoprecipitation;pmids:10655584,8986614,10082579,14665621;sources:HPRD,MINT,I2D
PTN11_HUMAN	5781	HNRPU_HUMAN	3192	0.52	experiments:in vitro;pmids:8943344;sources:HPRD,I2D
LAIR1_HUMAN	3903	PTN11_HUMAN	5781	0.76	experiments:in vitro,Affinity Capture-Western;pmids:9285412,10903717,16189514;sources:HPRD,BioGRID,I2D,Rual05
DAB1_HUMAN	1600	PTN11_HUMAN	5781	0.59	experiments:in vitro;pmids:15062102;species:Mus musculus (Mouse);sources:HPRD,I2D
CATB_HUMAN	1508	APOE_HUMAN	348	0.52	experiments:in vivo;pmids:12057992;sources:HPRD,I2D
SLAF1_HUMAN	6504	PTN11_HUMAN	5781	0.85	experiments:in vitro,in vivo,Two-hybrid,Affinity Capture-Western;pmids:11806999,11689425,16189514;sources:HPRD,BioGRID,I2D,Rual05,BIND
PTN11_HUMAN	5781	STA5B_HUMAN	6777	0.77	experiments:in vitro,Reconstituted Complex,Biochemical Activity;pmids:10617656;sources:HPRD,BioGRID
PTN11_HUMAN	5781	MPZL1_HUMAN	9019	0.92	experiments:in vitro,in vivo,Affinity Capture-Western,anti bait coimmunoprecipitation;pmids:9792637,10681522,11751924,16189514;species:Mus musculus (Mouse);sources:HPRD,BioGRID,IntAct,I2D,Rual05
SIGL7_HUMAN	27036	PTN11_HUMAN	5781	0.55	experiments:in vitro,in vivo;pmids:10499918;sources:HPRD,I2D
PTN11_HUMAN	5781	GAB1_HUMAN	2549	0.96	experiments:Affinity Capture-Western,Two-hybrid,coimmunoprecipitation,anti bait coimmunoprecipitation,anti tag coimmunoprecipitation,far western blotting;pmids:11940581,10068651,11323411,11134009,10871282,9658397,14701753;species:Mus musculus (Mouse);sources:HPRD,BioGRID,IntAct,MINT,I2D
ACTN4_HUMAN	81	PTN11_HUMAN	5781	0.55	experiments:in vitro,in vivo;pmids:11382784;sources:HPRD,I2D
SIT1_HUMAN	27240	PTN11_HUMAN	5781	0.76	experiments:in vivo,Affinity Capture-Western;pmids:10209036,11491537,11433379;sources:HPRD,BioGRID,I2D
PTN11_HUMAN	5781	MVP_HUMAN	9961	0.62	experiments:in vitro;pmids:15133037,15588985;sources:HPRD,I2D
PILRA_HUMAN	29992	PTN11_HUMAN	5781	0.75	experiments:in vivo,Affinity Capture-Western;pmids:10660620,10903717;sources:HPRD,BioGRID,I2D
MAP2_HUMAN	4133	APOE_HUMAN	348	0.52	experiments:in vitro;pmids:8624078;sources:HPRD,I2D
KPCL_HUMAN	5583	PTN11_HUMAN	5781	0.52	experiments:in vivo;pmids:11781100;sources:HPRD,I2D
PAG1_HUMAN	55824	PTN11_HUMAN	5781	0.52	experiments:in vitro;pmids:10790433;sources:HPRD,I2D
PTN11_HUMAN	5781	GAB2_HUMAN	9846	0.95	experiments:in vitro,in vivo,Affinity Capture-Western,Two-hybrid,anti tag coimmunoprecipitation;pmids:11287610,10068651,11812650,12135708,11782427,10391903,11334882,10871282,16253990;species:Mus musculus (Mouse);sources:HPRD,BioGRID,IntAct,I2D
SLAF6_HUMAN	114836	PTN11_HUMAN	5781	0.67	experiments:in vitro,in vivo,Affinity Capture-Western;pmids:11489943;sources:HPRD,BioGRID,I2D
SIG11_HUMAN	114132	PTN11_HUMAN	5781	0.65	experiments:in vivo,Affinity Capture-Western;pmids:11986327;sources:HPRD,BioGRID,I2D
PTN11_HUMAN	5781	FRS2_HUMAN	10818	0.88	experiments:in vitro,in vivo,Two-hybrid,Affinity Capture-Western,far western blotting;pmids:9632781,11447289,11360177,16189514,10650943;sources:HPRD,BioGRID,I2D,Rual05,MIPS
FRS3_HUMAN	10817	PTN11_HUMAN	5781	0.52	experiments:in vitro;pmids:11432792;sources:HPRD,I2D
BTLA_HUMAN	151888	PTN11_HUMAN	5781	0.72	experiments:in vivo,Affinity Capture-Western;pmids:12796776;species:Mus musculus (Mouse);sources:HPRD,BioGRID,I2D
GAB3_HUMAN	139716	PTN11_HUMAN	5781	0.65	experiments:in vivo,Affinity Capture-Western;pmids:11739737;sources:HPRD,BioGRID
SHIP1_HUMAN	3635	PTN11_HUMAN	5781	0.67	experiments:in vitro,in vivo,Affinity Capture-Western;pmids:9110989;sources:HPRD,BioGRID
APOE_HUMAN	348	TAU_HUMAN	4137	0.85	experiments:in vitro,in vivo,Reconstituted Complex;pmids:9147408,7566652,9512010,8620924;sources:HPRD,BioGRID,I2D
G6B_HUMAN	80739	PTN11_HUMAN	5781	0.67	experiments:in vitro,in vivo,Affinity Capture-Western;pmids:11544253;sources:HPRD,BioGRID,I2D
TRML1_HUMAN	340205	PTN11_HUMAN	5781	0.65	experiments:in vivo,Affinity Capture-Western;pmids:15128762;sources:HPRD,BioGRID,I2D
CASL_HUMAN	4739	PTN11_HUMAN	5781	0.55	experiments:in vitro,in vivo;pmids:8879209;sources:HPRD,I2D
LIRB4_HUMAN	11006	PTN11_HUMAN	5781	0.75	experiments:in vitro,Protein-peptide;pmids:9422771,9973385;sources:HPRD,BioGRID,I2D
SIG12_HUMAN	89858	PTN11_HUMAN	5781	0.65	experiments:in vitro,Two-hybrid;pmids:11328818;sources:HPRD,I2D
SAP_HUMAN	5660	SMAD9_HUMAN	4093	0.74	experiments:Two-hybrid;pmids:16189514,15231748,16713569;sources:HPRD,MINT,I2D,Rual05,Colland04,Lim06
GRID2_HUMAN	2895	PTN4_HUMAN	5775	0.81	experiments:in vitro,in vivo,Two-hybrid,Affinity Capture-Western;pmids:10748123;species:Mus musculus (Mouse);sources:HPRD,BioGRID,HomoMINT,I2D
MK01_HUMAN	5594	PTN5_HUMAN	84867	0.74	experiments:in vitro,in vivo,Reconstituted Complex;pmids:9857190;sources:HPRD,BioGRID,I2D
MK03_HUMAN	5595	PTN5_HUMAN	84867	0.81	experiments:in vitro,in vivo,Reconstituted Complex;pmids:9857190;species:Rattus norvegicus (Rat);sources:HPRD,BioGRID,I2D
THRB_HUMAN	2147	PROS_HUMAN	5627	0.52	experiments:in vitro;pmids:12490286;sources:HPRD,I2D
NFM_HUMAN	4741	APOE_HUMAN	348	0.73	experiments:in vitro,Reconstituted Complex;pmids:8620924;sources:HPRD,BioGRID,I2D
FA5_HUMAN	2153	PROS_HUMAN	5627	0.83	experiments:in vitro,Reconstituted Complex;pmids:10593904,8428962;sources:HPRD,BioGRID,I2D
FA10_HUMAN	2159	PROS_HUMAN	5627	0.65	experiments:in vitro,in vivo;pmids:8146182,12490286;sources:HPRD,I2D
FA8_HUMAN	2157	PROS_HUMAN	5627	0.83	experiments:in vitro,Reconstituted Complex;pmids:7620160,16189514;sources:HPRD,BioGRID,I2D,Rual05
TYRO3_HUMAN	7301	PROS_HUMAN	5627	0.52	experiments:in vivo;pmids:8641360;sources:HPRD,I2D
TTC37_HUMAN	9652	SMAD9_HUMAN	4093	0.63	experiments:Two-hybrid;pmids:15231748;sources:HPRD,MINT,I2D,Colland04
TENA_HUMAN	3371	PTPRB_HUMAN	5787	0.52	experiments:in vivo;pmids:11313993;sources:HPRD,I2D
TIE2_HUMAN	7010	PTPRB_HUMAN	5787	0.8	experiments:in vivo,phosphatase assay;pmids:10557082,19167335;sources:HPRD,IntAct,I2D
CADH5_HUMAN	1003	PTPRB_HUMAN	5787	0.8	experiments:in vivo,Affinity Capture-Western,Biochemical Activity;pmids:12234928;species:Mus musculus (Mouse);sources:HPRD,BioGRID,HomoMINT,I2D
CNTP1_HUMAN	8506	PTPRB_HUMAN	5787	0.52	experiments:in vivo;pmids:9118959;sources:HPRD,I2D
CNTN1_HUMAN	1272	PTPRB_HUMAN	5787	0.84	experiments:in vivo,Reconstituted Complex;pmids:7628014,12700241,9049255,9584610;sources:HPRD,BioGRID,I2D
PLTP_HUMAN	5360	APOE_HUMAN	348	0.67	experiments:in vitro,in vivo,Affinity Capture-Western;pmids:12810820;sources:HPRD,BioGRID,I2D
NRCAM_HUMAN	4897	PTPRB_HUMAN	5787	0.73	experiments:in vivo,Reconstituted Complex;pmids:9049255;sources:HPRD,BioGRID,I2D
MAGI3_HUMAN	260425	PTPRB_HUMAN	5787	0.78	experiments:in vitro,in vivo,Two-hybrid,Affinity Capture-Western,Reconstituted Complex;pmids:12615970;sources:HPRD,BioGRID
JAM1_HUMAN	50848	PTPRB_HUMAN	5787	0.59	experiments:in vivo;pmids:12234928;species:Mus musculus (Mouse);sources:HPRD,HomoMINT,I2D
PTN6_HUMAN	5777	PTN6_HUMAN	5777	0.66	experiments:in vitro,in vivo;pmids:9151699,9973385,8574854,9842885,9531263,11920268,7518460;sources:HPRD,I2D
TYK2_HUMAN	7297	PTN6_HUMAN	5777	0.85	experiments:in vitro,in vivo,Affinity Capture-Western,Biochemical Activity;pmids:7629131,8780698,16189514;sources:HPRD,BioGRID,I2D,Rual05
ZAP70_HUMAN	7535	PTN6_HUMAN	5777	0.84	experiments:in vitro,Reconstituted Complex;pmids:8638162,10458769,16189514;sources:HPRD,BioGRID,I2D,Rual05
KPCD_HUMAN	5580	PTN6_HUMAN	5777	0.78	experiments:in vitro,in vivo,Affinity Capture-Western,Reconstituted Complex,Biochemical Activity;pmids:11723252;sources:HPRD,BioGRID,I2D
SSR2_HUMAN	6752	PTN6_HUMAN	5777	0.78	experiments:in vitro,in vivo,Affinity Capture-Western;pmids:9305905,11920268,16189514;sources:HPRD,BioGRID,I2D,Rual05
ABL1_HUMAN	25	PTN6_HUMAN	5777	0.78	experiments:in vitro,in vivo,Affinity Capture-Western;pmids:12468540,8114715,8692915,10488096,10574931,7512963;sources:HPRD,BioGRID,I2D
PTN6_HUMAN	5777	SRC_HUMAN	6714	0.66	experiments:in vitro,in vivo;pmids:12468645,8647855,9261115;sources:HPRD,I2D
PRIO_HUMAN	5621	APOE_HUMAN	348	0.59	experiments:in vivo;pmids:15146195;species:Mus musculus (Mouse);sources:HPRD,HomoMINT,I2D
TNR1A_HUMAN	7132	PTN6_HUMAN	5777	0.62	experiments:in vivo;pmids:11786908,16189514;sources:HPRD,I2D,Rual05
KSYK_HUMAN	6850	PTN6_HUMAN	5777	0.84	experiments:in vivo,Affinity Capture-Western,Biochemical Activity;pmids:10072516,11356834,10747947,16189514;sources:HPRD,BioGRID,I2D,Rual05
IL6RB_HUMAN	3572	PTN6_HUMAN	5777	0.65	experiments:in vivo,Affinity Capture-Western;pmids:10800945;sources:HPRD,BioGRID,I2D
GHR_HUMAN	2690	PTN6_HUMAN	5777	0.52	experiments:in vivo;pmids:9632636;sources:HPRD,I2D
CTND1_HUMAN	1500	PTN6_HUMAN	5777	0.78	experiments:in vitro,in vivo,Affinity Capture-MS,Reconstituted Complex,Affinity Capture-Western;pmids:10835420;sources:HPRD,BioGRID,I2D
CAV1_HUMAN	857	PTN6_HUMAN	5777	0.85	experiments:in vivo,Affinity Capture-Western,coimmunoprecipitation,cosedimentation in solution;pmids:12176037,16189514;sources:HPRD,BioGRID,MINT,I2D,Rual05
NAGK_HUMAN	55577	SMAD9_HUMAN	4093	0.73	experiments:Two-hybrid;pmids:16189514,15231748;sources:HPRD,MINT,I2D,Rual05,Colland04
LCP2_HUMAN	3937	PTN6_HUMAN	5777	0.88	experiments:in vitro,Reconstituted Complex,Affinity Capture-Western;pmids:9765283,8760799,15588985,16189514;sources:HPRD,BioGRID,I2D,Rual05
PTN6_HUMAN	5777	SHPS1_HUMAN	140885	0.88	experiments:in vitro,Co-crystal Structure,Two-hybrid;pmids:10660565,14662855,8943344,9632768,10660620,16189514;sources:HPRD,BioGRID,IntAct,I2D,Rual05
KHDR1_HUMAN	10657	PTN6_HUMAN	5777	0.65	experiments:in vitro,coimmunoprecipitation;pmids:9045636;sources:HPRD,IntAct,I2D
VLDLR_HUMAN	7436	APOE_HUMAN	348	0.52	experiments:in vivo;pmids:12167620;sources:HPRD,I2D
DOK1_HUMAN	1796	PTN6_HUMAN	5777	0.52	experiments:in vivo;pmids:10585470;sources:HPRD,I2D
SIL1_HUMAN	64374	SMAD9_HUMAN	4093	0.73	experiments:Two-hybrid;pmids:16189514,15231748;sources:HPRD,MINT,I2D,Rual05,Colland04
STA5B_HUMAN	6777	PTN6_HUMAN	5777	0.65	experiments:in vivo,Affinity Capture-Western;pmids:9211920;sources:HPRD,BioGRID
BLNK_HUMAN	29760	PTN6_HUMAN	5777	0.78	experiments:in vitro,in vivo,Affinity Capture-Western;pmids:11356834,10903736,15588985,16189514;sources:HPRD,BioGRID,I2D,Rual05
CLC4A_HUMAN	50856	PTN6_HUMAN	5777	0.55	experiments:in vitro,in vivo;pmids:11178971;sources:HPRD,I2D
PILRA_HUMAN	29992	PTN6_HUMAN	5777	0.89	experiments:in vivo,Affinity Capture-Western,Reconstituted Complex,Two-hybrid,anti tag coimmunoprecipitation,surface plasmon resonance;pmids:10903717,10660620;sources:HPRD,BioGRID,IntAct,I2D,MIPS
PAG1_HUMAN	55824	PTN6_HUMAN	5777	0.73	experiments:in vitro,Reconstituted Complex;pmids:10790433;sources:HPRD,BioGRID,I2D
PTN6_HUMAN	5777	GAB2_HUMAN	9846	0.75	experiments:in vitro,Affinity Capture-Western;pmids:11895767,11812650;sources:HPRD,BioGRID,I2D
SLAF6_HUMAN	114836	PTN6_HUMAN	5777	0.67	experiments:in vitro,in vivo,Affinity Capture-Western;pmids:11489943;sources:HPRD,BioGRID,I2D
MYOZ1_HUMAN	58529	FLNC_HUMAN	2318	0.87	experiments:in vitro,in vivo,Affinity Capture-Western,Two-hybrid,pull down;pmids:10984498,11171996,11842093;sources:HPRD,BioGRID,MINT,I2D
LRP2_HUMAN	4036	APOE_HUMAN	348	0.84	experiments:in vivo,Reconstituted Complex;pmids:11421580,7768901,16713569;sources:HPRD,BioGRID,I2D,Lim06
SIG11_HUMAN	114132	PTN6_HUMAN	5777	0.65	experiments:in vivo,Affinity Capture-Western;pmids:11986327;sources:HPRD,BioGRID,I2D
BTLA_HUMAN	151888	PTN6_HUMAN	5777	0.52	experiments:in vivo;pmids:12796776;sources:HPRD,I2D
PTN6_HUMAN	5777	CUZD1_HUMAN	50624	0.65	experiments:in vitro,in vivo;pmids:12361947,15588985;sources:HPRD,I2D
FCG2B_HUMAN	2213	PTN6_HUMAN	5777	0.78	experiments:in vitro,in vivo,affinity chromatography technology;pmids:7716523,9148918,16189514;sources:HPRD,MINT,I2D,Rual05
G6B_HUMAN	80739	PTN6_HUMAN	5777	0.67	experiments:in vitro,in vivo,Affinity Capture-Western;pmids:11544253;sources:HPRD,BioGRID,I2D
TRML1_HUMAN	340205	PTN6_HUMAN	5777	0.65	experiments:in vivo,Affinity Capture-Western;pmids:12393607;sources:HPRD,BioGRID,I2D
LIRB2_HUMAN	10288	PTN6_HUMAN	5777	0.75	experiments:in vitro,Affinity Capture-Western;pmids:9842885,9531263;sources:HPRD,BioGRID,I2D
LIRB4_HUMAN	11006	PTN6_HUMAN	5777	0.83	experiments:in vitro,Protein-peptide,Affinity Capture-Western;pmids:9151699,9973385;sources:HPRD,BioGRID,I2D
SIG12_HUMAN	89858	PTN6_HUMAN	5777	0.65	experiments:in vitro,Two-hybrid;pmids:11328818;sources:HPRD,I2D
SCRB1_HUMAN	949	APOE_HUMAN	348	0.55	experiments:in vitro,in vivo;pmids:12138091;sources:HPRD,I2D
CLM1_HUMAN	146722	PTN6_HUMAN	5777	0.76	experiments:in vitro,Two-hybrid;pmids:15549731,15184070,14662855;sources:HPRD,I2D
DNJA3_HUMAN	9093	SMAD9_HUMAN	4093	0.74	experiments:Two-hybrid;pmids:16189514,15231748,16713569;sources:HPRD,MINT,I2D,Rual05,Colland04,Lim06
DKK1_HUMAN	22943	SMAD9_HUMAN	4093	0.73	experiments:Two-hybrid;pmids:16189514,15231748;sources:HPRD,MINT,I2D,Rual05,Colland04
PTN6_HUMAN	5777	KLRB1_HUMAN	3820	0.55	experiments:in vitro,in vivo;pmids:10229828;sources:HPRD,I2D
PABP4_HUMAN	8761	SMAD9_HUMAN	4093	0.63	experiments:Two-hybrid;pmids:15231748;sources:HPRD,MINT,I2D,Colland04
PLEC1_HUMAN	5339	SMAD9_HUMAN	4093	0.63	experiments:Two-hybrid;pmids:15231748;sources:HPRD,MINT,I2D,Colland04
SMAD4_HUMAN	4089	PSD11_HUMAN	5717	0.63	experiments:Two-hybrid;pmids:15231748;sources:HPRD,MINT,I2D,Colland04
SMAD4_HUMAN	4089	DNJB2_HUMAN	3300	0.73	experiments:Two-hybrid;pmids:16189514,15231748;sources:HPRD,MINT,I2D,Rual05,Colland04
PTN6_HUMAN	5777	P85A_HUMAN	5295	0.75	experiments:in vitro,Two-hybrid;pmids:11337495,11160222;sources:HPRD,BioGRID,I2D
LRP8_HUMAN	7804	APOE_HUMAN	348	0.83	experiments:in vivo,Reconstituted Complex;pmids:12167620,12950167;sources:HPRD,BioGRID,I2D
PTN6_HUMAN	5777	FAK2_HUMAN	2185	0.84	experiments:in vitro,in vivo,Affinity Capture-Western,Biochemical Activity;pmids:10521452,10747947;sources:HPRD,BioGRID,I2D
PTPRA_HUMAN	5786	PTPRA_HUMAN	5786	0.68	experiments:in vitro,in vivo,experimental interaction detection;pmids:7518772,15978577;sources:HPRD,MINT,I2D
PTPRM_HUMAN	5797	PTPRA_HUMAN	5786	0.65	experiments:in vivo,Two-hybrid;pmids:10777529;sources:HPRD,I2D
KPCD_HUMAN	5580	PTPRA_HUMAN	5786	0.65	experiments:in vitro,in vivo;pmids:11676480,11923305;sources:HPRD,I2D
PTPRF_HUMAN	5792	PTPRA_HUMAN	5786	0.65	experiments:in vivo,Two-hybrid;pmids:10777529;sources:HPRD,I2D
SRC_HUMAN	6714	PTPRA_HUMAN	5786	0.78	experiments:in vitro,in vivo,Affinity Capture-Western;pmids:11923305,12468645,8647855,9261115,10698938,7518772;sources:HPRD,BioGRID,I2D
PTPRS_HUMAN	5802	PTPRA_HUMAN	5786	0.55	experiments:in vitro,in vivo;pmids:10777529;sources:HPRD,I2D
PTPRD_HUMAN	5789	PTPRA_HUMAN	5786	0.65	experiments:in vivo,Two-hybrid;pmids:10777529;sources:HPRD,I2D
PTPRA_HUMAN	5786	CALM_HUMAN	801	0.55	experiments:in vitro,in vivo;pmids:10893241;sources:HPRD,I2D
PTPRA_HUMAN	5786	CALM_HUMAN	805	0.55	experiments:in vitro,in vivo;pmids:10893241;sources:HPRD,I2D
PTPRA_HUMAN	5786	CALM_HUMAN	808	0.55	experiments:in vitro,in vivo;pmids:10893241;sources:HPRD,I2D
SMAD4_HUMAN	4089	DCP1B_HUMAN	196513	0.63	experiments:Two-hybrid;pmids:15231748;sources:HPRD,MINT,I2D,Colland04
LDLR_HUMAN	3949	APOE_HUMAN	348	0.55	experiments:in vitro,in vivo;pmids:12036962;sources:HPRD,I2D
TYK2_HUMAN	7297	PTN1_HUMAN	5770	0.83	experiments:in vivo,Affinity Capture-Western,coimmunoprecipitation;pmids:11694501,16189514;sources:HPRD,BioGRID,MINT,I2D,Rual05
PTN1_HUMAN	5770	MK01_HUMAN	5594	0.59	experiments:in vitro;pmids:12082107;species:Mus musculus (Mouse);sources:HPRD,HomoMINT,I2D
PTN1_HUMAN	5770	SRC_HUMAN	6714	1.0	experiments:in vitro,in vivo,anti bait coimmunoprecipitation,protein kinase assay,bimolecular fluorescence complementation,coimmunoprecipitation,phosphatase assay;pmids:12468645,8647855,9261115,11007774,16115959,9600099,17092689,12857726,16537444,17974954;species:Rattus norvegicus (Rat),Mus musculus (Mouse),Gallus gallus (Chicken);sources:HPRD,MINT,HomoMINT,I2D
NTRK1_HUMAN	4914	PTN1_HUMAN	5770	0.73	experiments:in vitro,Protein-peptide,filter binding;pmids:12237455;sources:HPRD,BioGRID,MINT,I2D
NTRK3_HUMAN	4916	PTN1_HUMAN	5770	0.83	experiments:in vitro,Protein-peptide,filter binding;pmids:12237455,16189514;sources:HPRD,BioGRID,MINT,I2D,Rual05
RRAS2_HUMAN	22800	PTN1_HUMAN	5770	0.62	experiments:in vitro;pmids:11788587,16189514;sources:HPRD,I2D,Rual05
GLRX1_HUMAN	2745	PTN1_HUMAN	5770	0.55	experiments:in vitro,in vivo;pmids:10350489;sources:HPRD,I2D
NTRK2_HUMAN	4915	PTN1_HUMAN	5770	0.65	experiments:in vitro,Protein-peptide;pmids:12237455;sources:HPRD,BioGRID,I2D
CAV1_HUMAN	857	PTN1_HUMAN	5770	0.9	experiments:in vivo,Affinity Capture-Western,anti tag coimmunoprecipitation,coimmunoprecipitation,cosedimentation in solution,phosphatase assay;pmids:12176037,16388599,16189514;sources:HPRD,BioGRID,MINT,I2D,Rual05
PIN1_HUMAN	5300	PTN1_HUMAN	5770	0.63	experiments:in vitro;pmids:9499405,16189514,16713569;sources:HPRD,I2D,Rual05,Lim06
ATN1_HUMAN	1822	TEP1_HUMAN	7011	0.63	experiments:Two-hybrid;pmids:16713569;sources:HPRD,IntAct,MINT,I2D,Lim06
PTN1_HUMAN	5770	STA5A_HUMAN	6776	0.84	experiments:in vitro,Protein-peptide,phosphatase assay,filter binding;pmids:12237455;species:Mus musculus (Mouse);sources:HPRD,BioGRID,MINT,HomoMINT,I2D
BCAR1_HUMAN	9564	PTN1_HUMAN	5770	1.0	experiments:in vitro,in vivo,Reconstituted Complex,Affinity Capture-Western,Co-fractionation,anti bait coimmunoprecipitation,filter binding,phosphatase assay;pmids:8940134,15866871,15588985,9407132,9418872,10889023;species:Gallus gallus (Chicken),Mus musculus (Mouse),Rattus norvegicus (Rat);sources:HPRD,BioGRID,MINT,HomoMINT,I2D
CLK2_HUMAN	1196	PTN1_HUMAN	5770	0.81	experiments:in vitro,in vivo,protein kinase assay;pmids:11579209,10480872;sources:HPRD,MINT,I2D
PTN1_HUMAN	5770	STA5B_HUMAN	6777	0.8	experiments:in vitro,Protein-peptide,filter binding;pmids:12237455;species:Mus musculus (Mouse);sources:HPRD,BioGRID,MINT,HomoMINT
GSK3B_HUMAN	2932	PTN1_HUMAN	5770	0.85	experiments:in vitro,Biochemical Activity,phosphatase assay;pmids:7514173,16189514;sources:HPRD,BioGRID,MINT,I2D,Rual05
CLK1_HUMAN	1195	PTN1_HUMAN	5770	0.81	experiments:in vitro,in vivo,protein kinase assay;pmids:11579209,10480872;sources:HPRD,MINT,I2D
PTN1_HUMAN	5770	IKBA_HUMAN	4792	0.7	experiments:in vivo,phosphatase assay;pmids:8940099;sources:HPRD,MINT,I2D
SMAD4_HUMAN	4089	HM20A_HUMAN	10363	0.73	experiments:Two-hybrid;pmids:16189514,15231748;sources:HPRD,MINT,I2D,Rual05,Colland04
SMAD4_HUMAN	4089	XPO5_HUMAN	57510	0.73	experiments:Two-hybrid;pmids:16189514,15231748;sources:HPRD,MINT,I2D,Rual05,Colland04
DLG4_HUMAN	1742	PTPRG_HUMAN	5793	0.67	experiments:in vitro,in vivo,Two-hybrid;pmids:10521598;sources:HPRD,BioGRID,I2D
ATN1_HUMAN	1822	TRIP6_HUMAN	7205	0.68	experiments:pull down,Two-hybrid;pmids:16713569;sources:HPRD,IntAct,MINT,I2D,Lim06
GBLP_HUMAN	10399	PTPRM_HUMAN	5797	0.84	experiments:in vitro,in vivo,Two-hybrid,Affinity Capture-Western;pmids:11278757,11801604;sources:HPRD,BioGRID,I2D
CADH1_HUMAN	999	PTPRM_HUMAN	5797	0.66	experiments:in vitro,in vivo;pmids:9531566,7642713,15588985;sources:HPRD,DIP,I2D
CTND1_HUMAN	1500	PTPRM_HUMAN	5797	0.84	experiments:in vitro,in vivo,Affinity Capture-Western,Biochemical Activity;pmids:10753936,15588985;sources:HPRD,BioGRID,I2D
LIPB1_HUMAN	8496	PTPRM_HUMAN	5797	0.52	experiments:in vitro;pmids:9624153;sources:HPRD,I2D
MK01_HUMAN	5594	PTN7_HUMAN	5778	0.85	experiments:in vitro,in vivo,Affinity Capture-Western,Biochemical Activity;pmids:10702794,10206983,12592337;sources:HPRD,BioGRID,I2D
MK14_HUMAN	1432	PTN7_HUMAN	5778	0.63	experiments:in vitro;pmids:10559944,10206983,10415025,16189514;sources:HPRD,I2D,Rual05
KAPCA_HUMAN	5566	PTN7_HUMAN	5778	0.52	experiments:in vitro;pmids:10559944;sources:HPRD,I2D
MK03_HUMAN	5595	PTN7_HUMAN	5778	0.89	experiments:in vitro,in vivo,Biochemical Activity,Reconstituted Complex,Affinity Capture-Western;pmids:10559944,10206983,10415025,10702794;sources:HPRD,BioGRID,I2D
GIT1_HUMAN	28964	PTPRZ_HUMAN	5803	0.73	experiments:in vivo,Two-hybrid,Affinity Capture-Western;pmids:11381105;sources:HPRD,BioGRID,I2D
CSK21_HUMAN	1457	APEX1_HUMAN	328	0.52	experiments:in vitro;pmids:10023679;sources:HPRD,I2D
KAP2_HUMAN	5576	KAP2_HUMAN	5576	0.73	experiments:in vitro,in vivo;pmids:11823486,12672969,6293815,7929081;species:Saccharomyces cerevisiae (Baker's yeast);sources:HPRD,DIP,I2D
RYR2_HUMAN	6262	KAP2_HUMAN	5576	0.58	experiments:in vitro,in vivo,Co-fractionation;pmids:10830164;sources:HPRD,BioGRID,I2D
SCTR_HUMAN	6344	KAP2_HUMAN	5576	0.52	experiments:in vitro;pmids:9506976;sources:HPRD,I2D
SEMG2_HUMAN	6407	KAP2_HUMAN	5576	0.55	experiments:in vitro,in vivo;pmids:12399526;sources:HPRD,I2D
PRKX_HUMAN	5613	KAP2_HUMAN	5576	0.59	experiments:in vitro;pmids:10026146;species:Saccharomyces cerevisiae (Baker's yeast);sources:HPRD,I2D,Ortho
AKA28_HUMAN	158798	KAP2_HUMAN	5576	0.77	experiments:in vitro,in vivo,Affinity Capture-Western,Reconstituted Complex;pmids:12475942;sources:HPRD,BioGRID,I2D
AKAP1_HUMAN	8165	KAP2_HUMAN	5576	0.89	experiments:in vitro,Reconstituted Complex,far western blotting,filter binding;pmids:10764601,9065479,10413680,16642035;sources:HPRD,BioGRID,MINT,I2D
MTG16_HUMAN	863	KAP2_HUMAN	5576	0.77	experiments:in vitro,Affinity Capture-Western,Reconstituted Complex;pmids:11823486;sources:HPRD,BioGRID
AKAP9_HUMAN	10142	KAP2_HUMAN	5576	0.92	experiments:in vitro,in vivo,Protein-peptide,Affinity Capture-Western;pmids:10358086,11799244,12672969;species:Mus musculus (Mouse);sources:HPRD,BioGRID,HomoMINT,I2D
GRAA_HUMAN	3001	APEX1_HUMAN	328	0.62	experiments:in vitro;pmids:12524539,12555094;sources:HPRD,I2D
AKP13_HUMAN	11214	KAP2_HUMAN	5576	0.88	experiments:in vitro,in vivo,Protein-peptide,Reconstituted Complex;pmids:12672969,7929081,1618839;sources:HPRD,BioGRID,DIP,I2D
AKAP5_HUMAN	9495	KAP2_HUMAN	5576	0.92	experiments:in vitro,in vivo,Protein-peptide,filter binding;pmids:12672969,11557526,16642035,1860836;species:Mus musculus (Mouse);sources:HPRD,BioGRID,MINT,DIP,HomoMINT,I2D
AKAP3_HUMAN	10566	KAP2_HUMAN	5576	0.96	experiments:in vitro,Two-hybrid,far western blotting,Reconstituted Complex;pmids:10319321,11278869,11696326;species:Bos taurus (Bovine);sources:HPRD,BioGRID,HomoMINT,I2D
AKAP6_HUMAN	9472	KAP2_HUMAN	5576	0.77	experiments:in vitro,in vivo,Protein-peptide;pmids:10413680,12672969;sources:HPRD,BioGRID,I2D
AKAP8_HUMAN	10270	KAP2_HUMAN	5576	0.87	experiments:in vitro,in vivo,Reconstituted Complex,Affinity Capture-Western;pmids:9473338,10601332;sources:HPRD,BioGRID,I2D
AKA10_HUMAN	11216	KAP2_HUMAN	5576	0.68	experiments:in vitro;pmids:9326583,16189514;species:Mus musculus (Mouse);sources:HPRD,HomoMINT,I2D,Rual05
AKA11_HUMAN	11215	KAP2_HUMAN	5576	0.89	experiments:in vitro,in vivo,Protein-peptide,Affinity Capture-Western,Reconstituted Complex;pmids:8621616,10209101,12672969,12147701;sources:HPRD,BioGRID,I2D
AKA12_HUMAN	9590	KAP2_HUMAN	5576	0.83	experiments:in vitro,Affinity Capture-Western,filter binding;pmids:11316952,16642035;sources:HPRD,BioGRID,MINT,I2D
NBEA_HUMAN	26960	KAP2_HUMAN	5576	0.55	experiments:in vitro,in vivo;pmids:11102458;sources:HPRD,I2D
RAB32_HUMAN	10981	KAP2_HUMAN	5576	0.86	experiments:in vitro,Two-hybrid,Protein-peptide,far western blotting;pmids:12186851,12672969;sources:HPRD,BioGRID,I2D
HSP71_HUMAN	3303	APEX1_HUMAN	328	0.82	experiments:in vitro,in vivo,coimmunoprecipitation,pull down;pmids:11133992,10629618,16189514,16713569;sources:HPRD,MINT,I2D,Rual05,Lim06
HSP71_HUMAN	3304	APEX1_HUMAN	328	0.82	experiments:in vitro,in vivo,coimmunoprecipitation,pull down;pmids:11133992,10629618,16189514,16713569;sources:HPRD,MINT,I2D,Rual05,Lim06
AKAP2_HUMAN	11217	KAP2_HUMAN	5576	0.95	experiments:in vitro,in vivo,Protein-peptide,far western blotting,Reconstituted Complex;pmids:12672969,9497389;species:Mus musculus (Mouse);sources:HPRD,BioGRID,I2D
AKAP2_HUMAN	445815	KAP2_HUMAN	5576	0.95	experiments:in vitro,in vivo,Protein-peptide,far western blotting,Reconstituted Complex;pmids:12672969,9497389;species:Mus musculus (Mouse);sources:HPRD,BioGRID,I2D
BIG2_HUMAN	10564	KAP2_HUMAN	5576	0.77	experiments:in vitro,Two-hybrid,Reconstituted Complex;pmids:12571360;sources:HPRD,BioGRID,I2D
MYBPP_HUMAN	84073	KAP2_HUMAN	5576	0.73	experiments:Two-hybrid;pmids:12151104,16189514;sources:HPRD,Rual05
AKA7A_HUMAN	9465	KAP2_HUMAN	5576	0.67	experiments:in vitro,in vivo,Protein-peptide;pmids:12672969;sources:HPRD,BioGRID
SMAD4_HUMAN	4089	RL28_HUMAN	6158	0.73	experiments:Two-hybrid;pmids:16189514,15231748;sources:HPRD,MINT,I2D,Rual05,Colland04
SMAD4_HUMAN	4089	TCTA_HUMAN	6988	0.73	experiments:Two-hybrid;pmids:16189514,15231748;sources:HPRD,MINT,I2D,Rual05,Colland04
KAP0_HUMAN	5573	KAP1_HUMAN	5575	0.88	experiments:in vitro,in vivo,Two-hybrid,Affinity Capture-Western,Reconstituted Complex;pmids:12634056,8407966;sources:HPRD,BioGRID
AKAP1_HUMAN	8165	KAP1_HUMAN	5575	0.74	experiments:in vitro,in vivo,Two-hybrid,Affinity Capture-Western;pmids:12634056;sources:HPRD,BioGRID
WRN_HUMAN	7486	KAP1_HUMAN	5575	0.67	experiments:in vitro,in vivo,Two-hybrid;pmids:12067711;sources:HPRD,I2D
KU70_HUMAN	2547	APEX1_HUMAN	328	0.62	experiments:in vitro;pmids:8621488,16189514;sources:HPRD,I2D,Rual05
KAP3_HUMAN	5577	KAP3_HUMAN	5577	0.62	experiments:in vitro;pmids:7479855,7829531;sources:HPRD,DIP,I2D
AKAP4_HUMAN	8852	KAP3_HUMAN	5577	0.65	experiments:in vitro,Two-hybrid;pmids:9852104;sources:HPRD,I2D
AKA28_HUMAN	158798	KAP3_HUMAN	5577	0.55	experiments:in vitro,in vivo;pmids:12475942;sources:HPRD,I2D
AKAP1_HUMAN	8165	KAP3_HUMAN	5577	0.65	experiments:in vitro,in vivo;pmids:11483602,10764601;sources:HPRD,I2D
KAP3_HUMAN	5577	LASP1_HUMAN	3927	0.55	experiments:in vitro,in vivo;pmids:12571245;sources:HPRD,I2D
AKAP9_HUMAN	10142	KAP3_HUMAN	5577	0.55	experiments:in vitro,in vivo;pmids:11799244;sources:HPRD,I2D
AKAP5_HUMAN	9495	KAP3_HUMAN	5577	0.84	experiments:in vitro,in vivo,Reconstituted Complex;pmids:8509414,11557526;sources:HPRD,BioGRID,I2D
AKA10_HUMAN	11216	KAP3_HUMAN	5577	0.52	experiments:in vitro;pmids:9326583;sources:HPRD,I2D
AKA11_HUMAN	11215	KAP3_HUMAN	5577	0.73	experiments:in vivo,far western blotting,Affinity Capture-Western;pmids:10864471;sources:HPRD,BioGRID,I2D
NBEA_HUMAN	26960	KAP3_HUMAN	5577	0.55	experiments:in vitro,in vivo;pmids:11102458;sources:HPRD,I2D
PHLB2_HUMAN	90102	FLNC_HUMAN	2318	0.77	experiments:in vitro,in vivo,Affinity Capture-Western,Reconstituted Complex;pmids:12376540;sources:HPRD,BioGRID,I2D
NDKA_HUMAN	4830	APEX1_HUMAN	328	0.62	experiments:in vitro;pmids:12524539,16189514;sources:HPRD,I2D,Rual05
AXN1_HUMAN	8312	PP2AB_HUMAN	5516	0.55	experiments:in vitro,in vivo;pmids:9920888;sources:HPRD,I2D
PP2AB_HUMAN	5516	PACS1_HUMAN	55690	0.52	experiments:in vitro;pmids:14633983;sources:HPRD,I2D
PP2AB_HUMAN	5516	DCE1_HUMAN	2571	0.52	experiments:in vitro;pmids:15147202;sources:HPRD,I2D
SMAD4_HUMAN	4089	VIGLN_HUMAN	3069	0.63	experiments:Two-hybrid;pmids:15231748;sources:HPRD,MINT,I2D
LCMT1_HUMAN	51451	PP2AB_HUMAN	5516	0.52	experiments:in vitro;pmids:10600115;sources:HPRD,I2D
SMAD4_HUMAN	4089	CD59_HUMAN	966	0.73	experiments:Two-hybrid;pmids:16189514,15231748;sources:HPRD,MINT,I2D,Rual05,Colland04
GDN_HUMAN	5270	THRB_HUMAN	2147	0.52	experiments:in vitro;pmids:12106474;sources:HPRD,I2D
THRB_HUMAN	2147	PAR1_HUMAN	2149	0.84	experiments:in vivo,x-ray crystallography;pmids:10644723,12563219,9058715,10978167,18250335;sources:HPRD,DIP,I2D
TRBM_HUMAN	7056	THRB_HUMAN	2147	0.89	experiments:in vitro,in vivo,Reconstituted Complex,surface plasmon resonance;pmids:7615164,8663147,14691232,2544585;sources:HPRD,BioGRID,IntAct,I2D,BIND
TSP1_HUMAN	7057	THRB_HUMAN	2147	0.73	experiments:in vivo,Reconstituted Complex;pmids:2435757;sources:HPRD,BioGRID,I2D
HMGB2_HUMAN	3148	APEX1_HUMAN	328	0.62	experiments:in vitro;pmids:12524539,16189514;sources:HPRD,I2D,Rual05
CO6_HUMAN	729	THRB_HUMAN	2147	0.52	experiments:in vitro;pmids:3192535;sources:HPRD,I2D
KNG1_HUMAN	3827	THRB_HUMAN	2147	0.52	experiments:in vitro;pmids:1652157;sources:HPRD,I2D
GP1BA_HUMAN	2811	THRB_HUMAN	2147	0.84	experiments:in vitro,x-ray crystallography;pmids:2933256,11024046,12855810;sources:HPRD,IntAct,I2D,BIND
FA9_HUMAN	2158	THRB_HUMAN	2147	0.52	experiments:in vitro;pmids:15039440;sources:HPRD,I2D
THRB_HUMAN	2147	SNAT_HUMAN	15	0.52	experiments:in vitro;pmids:11427721;sources:HPRD,I2D
SPB8_HUMAN	5271	THRB_HUMAN	2147	0.52	experiments:in vitro;pmids:9402754;sources:HPRD,I2D
PCNA_HUMAN	5111	APEX1_HUMAN	328	0.84	experiments:in vivo,Reconstituted Complex;pmids:11601988,10559261,16189514;sources:HPRD,BioGRID,I2D,Rual05
IPSP_HUMAN	5104	THRB_HUMAN	2147	0.83	experiments:in vitro,x-ray crystallography;pmids:12878585,18362344;sources:HPRD,DIP,I2D
PAR3_HUMAN	2151	THRB_HUMAN	2147	0.52	experiments:in vitro;pmids:12732212;sources:HPRD,I2D
PAR4_HUMAN	9002	THRB_HUMAN	2147	0.52	experiments:in vitro;pmids:12732212;sources:HPRD,I2D
THRB_HUMAN	2147	CBPB2_HUMAN	1361	0.83	experiments:in vitro,Reconstituted Complex;pmids:10777524,8663147;sources:HPRD,BioGRID,I2D
THRB_HUMAN	2147	ARK72_HUMAN	8574	0.55	experiments:in vitro,in vivo;pmids:9576847;sources:HPRD,I2D
THRB_HUMAN	2147	HGFA_HUMAN	3083	0.52	experiments:in vitro;pmids:8226803;sources:HPRD,I2D
IC1_HUMAN	710	THRB_HUMAN	2147	0.73	experiments:in vitro,Reconstituted Complex;pmids:11460008;sources:HPRD,BioGRID,I2D
ITA2B_HUMAN	3674	THRB_HUMAN	2147	0.73	experiments:in vitro,Reconstituted Complex;pmids:11487023;sources:HPRD,BioGRID,I2D
FA11_HUMAN	2160	THRB_HUMAN	2147	0.52	experiments:in vitro;pmids:1652157;sources:HPRD,I2D
SMAD4_HUMAN	4089	RALA_HUMAN	5898	0.63	experiments:Two-hybrid;pmids:15231748;sources:HPRD,MINT,I2D,Colland04
THIO_HUMAN	7295	APEX1_HUMAN	328	0.85	experiments:in vitro,in vivo,x-ray crystallography;pmids:11118054,10585464,9108029,8736558;sources:HPRD,DIP,I2D
SMAD4_HUMAN	4089	GPNMB_HUMAN	10457	0.73	experiments:Two-hybrid;pmids:16189514,15231748;sources:HPRD,MINT,I2D,Rual05,Colland04
SMAD4_HUMAN	4089	PSG9_HUMAN	5678	0.63	experiments:Two-hybrid;pmids:15231748;sources:HPRD,MINT,I2D,Colland04
THRB_HUMAN	2147	F10A1_HUMAN	6767	0.52	experiments:in vitro;pmids:11687574;sources:HPRD,I2D
THRB_HUMAN	2147	OSTP_HUMAN	6696	0.52	experiments:in vivo;pmids:11375993;sources:HPRD,I2D
SMAD4_HUMAN	4089	NELFD_HUMAN	51497	0.73	experiments:Two-hybrid;pmids:16189514,15231748;sources:HPRD,MINT,I2D,Rual05,Colland04
SMAD4_HUMAN	4089	MK13_HUMAN	5603	0.73	experiments:Two-hybrid;pmids:16189514,15231748;sources:HPRD,MINT,I2D,Rual05,Colland04
THRB_HUMAN	2147	PROZ_HUMAN	8858	0.62	experiments:in vitro;pmids:2040612,1872862;sources:HPRD,I2D
THRB_HUMAN	2147	UROK_HUMAN	5328	0.62	experiments:in vivo;pmids:10996659,8428004;sources:HPRD,I2D
SMAD4_HUMAN	4089	TM9S2_HUMAN	9375	0.63	experiments:Two-hybrid;pmids:15231748;sources:HPRD,MINT,I2D,Colland04
SMAD4_HUMAN	4089	EF1A1_HUMAN	1915	0.73	experiments:Two-hybrid;pmids:16189514,15231748;sources:HPRD,MINT,I2D,Rual05,Colland04
P53_HUMAN	7157	APEX1_HUMAN	328	0.69	experiments:in vivo,copurification;pmids:9119221,16189514,16713569;sources:HPRD,BioGRID,I2D,Rual05,Lim06
SMAD4_HUMAN	4089	ZBED5_HUMAN	58486	0.63	experiments:Two-hybrid;pmids:15231748;sources:HPRD,MINT,I2D,Colland04
S100B_HUMAN	6285	S10A1_HUMAN	6271	0.88	experiments:in vivo,Affinity Capture-Western,anti tag coimmunoprecipitation,Two-hybrid;pmids:10913138,9925766,16189514;sources:HPRD,BioGRID,IntAct,MINT,I2D,Rual05
RYR1_HUMAN	6261	S10A1_HUMAN	6271	0.73	experiments:in vitro,Reconstituted Complex;pmids:9298970;sources:HPRD,BioGRID,I2D
PYGM_HUMAN	5837	S10A1_HUMAN	6271	0.67	experiments:in vitro,in vivo,Affinity Capture-Western;pmids:12804600;sources:HPRD,BioGRID
RAGE_HUMAN	177	S10A1_HUMAN	6271	0.52	experiments:in vivo;pmids:11007787;sources:HPRD,I2D
CAZA1_HUMAN	829	S10A1_HUMAN	6271	0.52	experiments:in vitro;pmids:9803314;sources:HPRD,I2D
CYBP_HUMAN	27101	S10A1_HUMAN	6271	0.62	experiments:in vivo;pmids:12042313,16189514;sources:HPRD,I2D,Rual05
S10A4_HUMAN	6275	S10A1_HUMAN	6271	0.89	experiments:in vitro,in vivo,Reconstituted Complex,far western blotting,Two-hybrid;pmids:15608682,10753920,10869553,9926943,16189514;sources:HPRD,BioGRID,IntAct,MINT,I2D,Rual05,BIND
SMAD4_HUMAN	4089	CNKR1_HUMAN	10256	0.73	experiments:Two-hybrid;pmids:16189514,15231748;sources:HPRD,MINT,I2D,Rual05,Colland04
SMAD4_HUMAN	4089	RMD5B_HUMAN	64777	0.73	experiments:Two-hybrid;pmids:16189514,15231748;sources:HPRD,MINT,I2D,Rual05,Colland04
XRCC1_HUMAN	7515	APEX1_HUMAN	328	0.83	experiments:in vivo,Two-hybrid,far western blotting;pmids:11707423,16713569;sources:HPRD,BioGRID,I2D,Lim06
GBLP_HUMAN	10399	TYK2_HUMAN	7297	0.87	experiments:in vitro,in vivo,Affinity Capture-Western,Reconstituted Complex;pmids:12960323,16189514;sources:HPRD,BioGRID,I2D,Rual05
I13R1_HUMAN	3597	TYK2_HUMAN	7297	0.75	experiments:in vivo,Affinity Capture-Western;pmids:10409622,16189514;sources:HPRD,BioGRID,I2D,Rual05
TYK2_HUMAN	7297	STAT1_HUMAN	6772	0.78	experiments:in vitro,in vivo,Biochemical Activity;pmids:7657660,11294897,10918587,15322115,7543024,11839738,12817007,7690989,12637327,12960323;sources:HPRD,BioGRID,I2D
IL6RB_HUMAN	3572	TYK2_HUMAN	7297	0.74	experiments:in vivo,Affinity Capture-Western,coimmunoprecipitation,experimental interaction detection;pmids:9388212;sources:HPRD,BioGRID,DIP,I2D
IRS2_HUMAN	8660	TYK2_HUMAN	7297	0.74	experiments:in vitro,in vivo,Reconstituted Complex;pmids:8550573;sources:HPRD,BioGRID,I2D
GHR_HUMAN	2690	TYK2_HUMAN	7297	0.65	experiments:in vivo,Affinity Capture-Western;pmids:10502458;sources:HPRD,BioGRID,I2D
CRKL_HUMAN	1399	TYK2_HUMAN	7297	0.67	experiments:in vitro,in vivo,Affinity Capture-Western;pmids:9374471;sources:HPRD,BioGRID,I2D
ANM5_HUMAN	10419	TYK2_HUMAN	7297	0.73	experiments:in vitro,Reconstituted Complex;pmids:10531356;sources:HPRD,BioGRID,I2D
STAM2_HUMAN	10254	TYK2_HUMAN	7297	0.78	experiments:in vitro,in vivo,Affinity Capture-Western;pmids:10899310,16189514,16713569;sources:HPRD,BioGRID,I2D,Rual05,Lim06
KU86_HUMAN	7520	TYK2_HUMAN	7297	0.65	experiments:in vivo,Affinity Capture-Western;pmids:10673353;sources:HPRD,BioGRID,I2D
NXF2_HUMAN	56001	APEX1_HUMAN	328	0.52	experiments:in vitro;pmids:11073998;sources:HPRD,I2D
NXF2_HUMAN	728343	APEX1_HUMAN	328	0.52	experiments:in vitro;pmids:11073998;sources:HPRD,I2D
FER_HUMAN	2241	FER_HUMAN	2241	0.76	experiments:in vivo,Biochemical Activity;pmids:10998246,17192257,9722593;sources:HPRD,BioGRID,I2D
CTND1_HUMAN	1500	FER_HUMAN	2241	0.52	experiments:in vivo;pmids:12640114;sources:HPRD,I2D
TMF1_HUMAN	7110	FER_HUMAN	2241	0.84	experiments:in vitro,in vivo,Two-hybrid,Biochemical Activity;pmids:9742951,16713569;sources:HPRD,BioGRID,I2D,Lim06
1433B_HUMAN	7529	FER_HUMAN	2241	0.52	experiments:in vivo;pmids:15324660;sources:HPRD,I2D
FER_HUMAN	2241	CALM_HUMAN	801	0.63	experiments:in vitro;pmids:10411641,3350007,3472906;sources:HPRD,I2D
FER_HUMAN	2241	CALM_HUMAN	805	0.63	experiments:in vitro;pmids:10411641,3350007,3472906;sources:HPRD,I2D
FER_HUMAN	2241	CALM_HUMAN	808	0.63	experiments:in vitro;pmids:10411641,3350007,3472906;sources:HPRD,I2D
FGF9_HUMAN	2254	FGFR2_HUMAN	2263	0.62	experiments:in vivo;pmids:8576175,11121055;sources:HPRD,DIP,I2D
FGF10_HUMAN	2255	FGFR2_HUMAN	2263	0.9	experiments:in vitro,in vivo,Reconstituted Complex,x-ray crystallography,affinity chromatography technology;pmids:9582367,12591959,10339576;sources:HPRD,BioGRID,IntAct,MINT,DIP,I2D,BIND
EPHA8_HUMAN	2046	EPHA8_HUMAN	2046	0.52	experiments:in vitro;pmids:10498895;sources:HPRD,I2D
PK3CG_HUMAN	5294	EPHA8_HUMAN	2046	0.77	experiments:in vitro,in vivo,Affinity Capture-Western;pmids:11416136,16189514;sources:HPRD,BioGRID,I2D,Rual05
FEN1_HUMAN	2237	APEX1_HUMAN	328	0.87	experiments:in vitro,in vivo,Reconstituted Complex,Affinity Capture-Western;pmids:11601988,16189514;sources:HPRD,BioGRID,I2D,Rual05
EFNA4_HUMAN	1945	EPHA8_HUMAN	2046	0.52	experiments:in vivo;pmids:10515610;sources:HPRD,I2D
EFNA5_HUMAN	1946	EPHA8_HUMAN	2046	0.55	experiments:in vitro,in vivo;pmids:11416136;sources:HPRD,I2D
TNAP1_HUMAN	7126	EPHA2_HUMAN	1969	0.52	experiments:in vivo;pmids:7536959;sources:HPRD,I2D
EFNA1_HUMAN	1942	EPHA2_HUMAN	1969	0.89	experiments:in vitro,in vivo,anti tag coimmunoprecipitation,x-ray crystallography,molecular sieving;pmids:14692877,8755474,7973638,19573808,8139691;sources:HPRD,IntAct,MINT,DIP,I2D
SHC1_HUMAN	6464	EPHA2_HUMAN	1969	0.77	experiments:in vitro,in vivo,Affinity Capture-Western,Reconstituted Complex;pmids:12400011;sources:HPRD,BioGRID,I2D
TIAM1_HUMAN	7074	EPHA2_HUMAN	1969	0.55	experiments:in vitro,in vivo;pmids:14988728;sources:HPRD,I2D
FAK1_HUMAN	5747	EPHA2_HUMAN	1969	0.65	experiments:in vivo,Affinity Capture-Western;pmids:10655584;sources:HPRD,BioGRID,I2D
SLAP1_HUMAN	6503	EPHA2_HUMAN	1969	0.78	experiments:in vitro,in vivo,Two-hybrid,Affinity Capture-Western,Reconstituted Complex;pmids:7543898;sources:HPRD,BioGRID,I2D
EFNA4_HUMAN	1945	EPHA2_HUMAN	1969	0.65	experiments:in vitro,in vivo;pmids:10607706,8755474;sources:HPRD,I2D,BIND
EFNA3_HUMAN	1944	EPHA2_HUMAN	1969	0.52	experiments:in vivo;pmids:12907451;sources:HPRD,I2D,BIND
EFNA5_HUMAN	1946	EPHA2_HUMAN	1969	0.55	experiments:in vitro,in vivo;pmids:9245480;sources:HPRD,I2D,BIND
EFNA2_HUMAN	1943	EPHA2_HUMAN	1969	0.55	experiments:in vitro,in vivo;pmids:8755474;sources:HPRD,I2D
PPAC_HUMAN	52	EPHA2_HUMAN	1969	0.73	experiments:in vivo,Affinity Capture-Western,Biochemical Activity;pmids:12167657;sources:HPRD,BioGRID,I2D
ZAP70_HUMAN	7535	ZAP70_HUMAN	7535	0.66	experiments:in vitro,in vivo;pmids:7961936,15144186,10037717,8798643;sources:HPRD,I2D
SOS1_HUMAN	6654	ZAP70_HUMAN	7535	0.55	experiments:in vitro,in vivo;pmids:7629168;sources:HPRD,I2D
CD3Z_HUMAN	919	ZAP70_HUMAN	7535	0.76	experiments:in vivo,Affinity Capture-Western;pmids:8366117,7737297,16189514;sources:HPRD,BioGRID,I2D,Rual05
ABL1_HUMAN	25	ZAP70_HUMAN	7535	0.65	experiments:in vivo,Affinity Capture-Western;pmids:7760813;sources:HPRD,BioGRID,I2D
TBA4A_HUMAN	7277	ZAP70_HUMAN	7535	0.62	experiments:in vivo;pmids:8530437,16189514;sources:HPRD,Rual05
ZAP70_HUMAN	7535	DUS3_HUMAN	1845	0.52	experiments:in vivo;pmids:12447358;sources:HPRD,I2D
SHB_HUMAN	6461	ZAP70_HUMAN	7535	0.77	experiments:in vitro,in vivo,Affinity Capture-Western,Reconstituted Complex;pmids:12084069;sources:HPRD,BioGRID,I2D
EP300_HUMAN	2033	APEX1_HUMAN	328	0.55	experiments:in vitro,in vivo;pmids:14633989;sources:HPRD,I2D
SHC1_HUMAN	6464	ZAP70_HUMAN	7535	0.88	experiments:in vitro,in vivo,Affinity Capture-Western,Biochemical Activity,anti tag coimmunoprecipitation;pmids:9685404,8761298,7961936,15688026,16189514;sources:HPRD,BioGRID,MINT,I2D,Rual05
SLAP1_HUMAN	6503	ZAP70_HUMAN	7535	0.77	experiments:in vitro,in vivo,Affinity Capture-Western;pmids:10449770,16189514;sources:HPRD,BioGRID,I2D,Rual05
FAK2_HUMAN	2185	ZAP70_HUMAN	7535	0.52	experiments:in vivo;pmids:10867021;sources:HPRD,I2D
ZAP70_HUMAN	7535	LCP2_HUMAN	3937	0.78	experiments:in vitro,in vivo,Biochemical Activity;pmids:8702662,9047237,10660534;sources:HPRD,BioGRID,I2D
3BP2_HUMAN	6452	ZAP70_HUMAN	7535	0.86	experiments:in vivo,Affinity Capture-Western,Reconstituted Complex;pmids:11390470,9846481;sources:HPRD,BioGRID,I2D
ZAP70_HUMAN	7535	LAT_HUMAN	27040	0.8	experiments:in vitro,in vivo,Biochemical Activity,colocalization by immunostaining;pmids:11368773,12186560,16906159;sources:HPRD,BioGRID,MINT,I2D
TYOBP_HUMAN	7305	ZAP70_HUMAN	7535	0.65	experiments:in vitro,Protein-peptide;pmids:9490415;sources:HPRD,BioGRID,I2D
CBLB_HUMAN	868	ZAP70_HUMAN	7535	0.75	experiments:in vivo,Affinity Capture-Western;pmids:10074432,16189514;sources:HPRD,BioGRID,I2D,Rual05
SIT1_HUMAN	27240	ZAP70_HUMAN	7535	0.65	experiments:in vivo,Affinity Capture-Western;pmids:10209036;sources:HPRD,BioGRID,I2D
ZAP70_HUMAN	7535	SH2B3_HUMAN	10019	0.52	experiments:in vitro;pmids:9169414;sources:HPRD,I2D
SGCG_HUMAN	6445	FLNC_HUMAN	2318	0.89	experiments:in vitro,in vivo,Affinity Capture-Western,Reconstituted Complex,Two-hybrid,coimmunoprecipitation,pull down;pmids:10629222,14506720;sources:HPRD,BioGRID,MINT,I2D
HNRPL_HUMAN	3191	APEX1_HUMAN	328	0.74	experiments:in vitro,in vivo,Reconstituted Complex;pmids:11809897;sources:HPRD,BioGRID,I2D
PAG1_HUMAN	55824	ZAP70_HUMAN	7535	0.73	experiments:in vitro,Reconstituted Complex;pmids:10790433;sources:HPRD,BioGRID,I2D
ZAP70_HUMAN	7535	GAB2_HUMAN	9846	0.67	experiments:in vitro,in vivo,Affinity Capture-Western;pmids:11572860;sources:HPRD,BioGRID,I2D
SLAF6_HUMAN	114836	ZAP70_HUMAN	7535	0.55	experiments:in vitro,in vivo;pmids:8756661;sources:HPRD,I2D
SLAP2_HUMAN	84174	ZAP70_HUMAN	7535	0.65	experiments:in vivo,Affinity Capture-Western;pmids:11891219;sources:HPRD,BioGRID,I2D
ZAP70_HUMAN	7535	DBNL_HUMAN	28988	0.88	experiments:in vitro,in vivo,Affinity Capture-Western,Reconstituted Complex,Biochemical Activity;pmids:14557276,16189514;sources:HPRD,BioGRID,I2D,Rual05
PTN3_HUMAN	5774	ZAP70_HUMAN	7535	0.62	experiments:in vitro;pmids:14672952,15588985;sources:HPRD,I2D
FCRL3_HUMAN	115352	ZAP70_HUMAN	7535	0.74	experiments:in vitro,in vivo,Reconstituted Complex;pmids:12051764;sources:HPRD,BioGRID
PPAC_HUMAN	52	ZAP70_HUMAN	7535	0.77	experiments:in vitro,in vivo,Affinity Capture-Western;pmids:11976341,16189514;sources:HPRD,BioGRID,I2D,Rual05
CD3E_HUMAN	916	ZAP70_HUMAN	7535	0.85	experiments:in vitro,in vivo,Reconstituted Complex;pmids:11855827,8366117,7761456;sources:HPRD,BioGRID,I2D
NFAM1_HUMAN	150372	ZAP70_HUMAN	7535	0.52	experiments:in vitro;pmids:15143214;sources:HPRD,I2D
HIF1A_HUMAN	3091	APEX1_HUMAN	328	0.83	experiments:in vitro,Reconstituted Complex;pmids:10594042,16189514;sources:HPRD,BioGRID,I2D,Rual05
MK01_HUMAN	5594	MK01_HUMAN	5594	0.7	experiments:in vitro;pmids:9857190,9535927,1712480,1378617,91184134,9604935;species:Drosophila melanogaster (Fruit fly);sources:HPRD,HomoMINT,I2D
KPCE_HUMAN	5581	MK01_HUMAN	5594	0.65	experiments:in vivo,Affinity Capture-Western;pmids:11350735;sources:HPRD,BioGRID,I2D
MK01_HUMAN	5594	RB_HUMAN	5925	0.52	experiments:in vitro;pmids:15489336;sources:HPRD,I2D
MK01_HUMAN	5594	RXRA_HUMAN	6256	0.55	experiments:in vitro,in vivo;pmids:12048211;sources:HPRD,I2D
MK01_HUMAN	5594	SRBP1_HUMAN	6720	0.75	experiments:in vitro,Biochemical Activity;pmids:10915800,10627507;sources:HPRD,BioGRID,I2D
MK01_HUMAN	5594	STF1_HUMAN	2516	0.52	experiments:in vivo;pmids:10230405;sources:HPRD,I2D
MK01_HUMAN	5594	SP1_HUMAN	6667	0.55	experiments:in vitro,in vivo;pmids:11904305;sources:HPRD,I2D
MK01_HUMAN	5594	CEBPB_HUMAN	1051	0.75	experiments:in vitro,Biochemical Activity;pmids:8384717,11500490;sources:HPRD,BioGRID,I2D
MK01_HUMAN	5594	MYB_HUMAN	4602	0.55	experiments:in vitro,in vivo;pmids:8960373;sources:HPRD,I2D
MK01_HUMAN	5594	TTP_HUMAN	7538	0.65	experiments:in vitro,in vivo;pmids:7768935,95286626;sources:HPRD,I2D
MUTYH_HUMAN	4595	APEX1_HUMAN	328	0.87	experiments:in vitro,in vivo,Affinity Capture-Western,Reconstituted Complex;pmids:11092888,16189514;sources:HPRD,BioGRID,I2D,Rual05,BIND
MK01_HUMAN	5594	P53_HUMAN	7157	0.78	experiments:in vitro,in vivo,Affinity Capture-Western;pmids:11409876,15116093,12091386,10958792;sources:HPRD,BioGRID,I2D
NTRK3_HUMAN	4916	MK01_HUMAN	5594	0.65	experiments:in vitro,in vivo;pmids:11205744,9973222;sources:HPRD,I2D
KS6A3_HUMAN	6197	MK01_HUMAN	5594	0.85	experiments:in vivo,Affinity Capture-Western;pmids:12832467,9915826,8939914;species:Mus musculus (Mouse),Caenorhabditis elegans;sources:HPRD,BioGRID,I2D,Ortho
ELK1_HUMAN	2002	MK01_HUMAN	5594	0.96	experiments:in vitro,Biochemical Activity,Reconstituted Complex,protein kinase assay;pmids:8586671,8208531,8386592,16291755,12594221;species:Mus musculus (Mouse);sources:HPRD,BioGRID,IntAct,I2D
DUS3_HUMAN	1845	MK01_HUMAN	5594	0.84	experiments:in vitro,in vivo,Biochemical Activity,Affinity Capture-Western;pmids:10224087,12840032;sources:HPRD,BioGRID,I2D
MK14_HUMAN	1432	MK01_HUMAN	5594	0.91	experiments:in vitro,Affinity Capture-Western,anti tag coimmunoprecipitation;pmids:12697810,17255949,11157753;species:Saccharomyces cerevisiae (Baker's yeast);sources:HPRD,BioGRID,MINT,I2D,Ortho
SRBP2_HUMAN	6721	MK01_HUMAN	5594	0.65	experiments:in vitro,Biochemical Activity;pmids:10627507;sources:HPRD,BioGRID,I2D
SHC1_HUMAN	6464	MK01_HUMAN	5594	0.67	experiments:in vitro,in vivo,Affinity Capture-Western;pmids:10996427;sources:HPRD,BioGRID,I2D
NKX21_HUMAN	7080	MK01_HUMAN	5594	0.62	experiments:in vitro,in vivo;pmids:10733581;species:Mus musculus (Mouse);sources:HPRD,HomoMINT,I2D
MK01_HUMAN	5594	UBF1_HUMAN	7343	0.55	experiments:in vitro,in vivo;pmids:11741541;sources:HPRD,I2D
APEX1_HUMAN	328	AN32C_HUMAN	23520	0.52	experiments:in vitro;pmids:12524539;sources:HPRD,I2D
MK01_HUMAN	5594	DUS1_HUMAN	1843	0.96	experiments:in vitro,in vivo,Two-hybrid,Affinity Capture-Western,pull down,protein kinase assay;pmids:11278799,10617468,16286470,18519678;species:Saccharomyces cerevisiae (Baker's yeast);sources:HPRD,BioGRID,IntAct,I2D,Ortho
MK01_HUMAN	5594	SCNNG_HUMAN	6340	0.52	experiments:in vitro;pmids:11805112;sources:HPRD,I2D
SMAD4_HUMAN	4089	UHRF2_HUMAN	115426	0.63	experiments:Two-hybrid;pmids:15231748;sources:HPRD,MINT,I2D,Colland04
MK01_HUMAN	5594	SMAD4_HUMAN	4089	0.55	experiments:in vitro,in vivo;pmids:12801888;sources:HPRD,I2D
MP2K2_HUMAN	5605	MK01_HUMAN	5594	0.86	experiments:in vitro,in vivo,Two-hybrid;pmids:11823456,11134045;species:Caenorhabditis elegans,Rattus norvegicus (Rat);sources:HPRD,BioGRID,HomoMINT,I2D,Ortho,BIND
C1QBP_HUMAN	708	MK01_HUMAN	5594	0.77	experiments:in vitro,in vivo,Biochemical Activity;pmids:11866440,16713569;sources:HPRD,BioGRID,I2D,Lim06
MK01_HUMAN	5594	PPARG_HUMAN	5468	0.55	experiments:in vitro,in vivo;pmids:9030579;sources:HPRD,I2D
STA5A_HUMAN	6776	MK01_HUMAN	5594	0.87	experiments:in vitro,in vivo,Reconstituted Complex,Affinity Capture-Western;pmids:10194762,10996427;sources:HPRD,BioGRID,I2D
MK01_HUMAN	5594	KS6A1_HUMAN	6195	0.98	experiments:in vitro,in vivo,Affinity Capture-Western,Biochemical Activity,Reconstituted Complex;pmids:12594221,9915826,12832467,9430688,12618428;species:Rattus norvegicus (Rat),Caenorhabditis elegans;sources:HPRD,BioGRID,I2D,Ortho
KS6A2_HUMAN	6196	MK01_HUMAN	5594	0.85	experiments:in vitro,in vivo,Affinity Capture-Western;pmids:8939914,9915826,12832467;species:Caenorhabditis elegans;sources:HPRD,BioGRID,I2D,Ortho
DCTN1_HUMAN	1639	APEX1_HUMAN	328	0.75	experiments:in vitro,Two-hybrid;pmids:9361024,16189514;sources:HPRD,I2D,Rual05
GMFB_HUMAN	2764	MK01_HUMAN	5594	0.52	experiments:in vivo;pmids:8639570;sources:HPRD,I2D
AMPM2_HUMAN	10988	MK01_HUMAN	5594	0.52	experiments:in vitro;pmids:15544353;sources:HPRD,I2D
MK01_HUMAN	5594	NCOA3_HUMAN	8202	0.52	experiments:in vitro;pmids:10866661;sources:HPRD,I2D
MK01_HUMAN	5594	4EBP1_HUMAN	1978	0.66	experiments:in vitro,in vivo;pmids:9405468,8083223,9092573,10942774,12105188;sources:HPRD,I2D
MK01_HUMAN	5594	CASP9_HUMAN	842	0.67	experiments:in vitro,in vivo,Biochemical Activity;pmids:12792650;sources:HPRD,BioGRID,I2D
MK01_HUMAN	5594	KHDR1_HUMAN	10657	0.52	experiments:in vitro;pmids:12478298;sources:HPRD,I2D
PAXI_HUMAN	5829	MK01_HUMAN	5594	0.59	experiments:in vitro;pmids:14636584;species:Mus musculus (Mouse);sources:HPRD,I2D
TNF11_HUMAN	8600	MK01_HUMAN	5594	0.55	experiments:in vitro,in vivo;pmids:10635328;sources:HPRD,I2D
MK01_HUMAN	5594	NCOA1_HUMAN	8648	0.55	experiments:in vitro,in vivo;pmids:10660621;sources:HPRD,I2D
DPOLB_HUMAN	5423	APEX1_HUMAN	328	0.52	experiments:in vitro;pmids:9207062;sources:HPRD,I2D
DUS4_HUMAN	1846	MK01_HUMAN	5594	0.59	experiments:in vivo;pmids:7535768;species:Saccharomyces cerevisiae (Baker's yeast);sources:HPRD,I2D,Ortho
DUS7_HUMAN	1849	MK01_HUMAN	5594	0.52	experiments:in vivo;pmids:9788880;sources:HPRD,I2D
PTPRR_HUMAN	5801	MK01_HUMAN	5594	0.95	experiments:in vitro,in vivo,Two-hybrid,Reconstituted Complex;pmids:9857190,10419510,16148006;species:Mus musculus (Mouse);sources:HPRD,BioGRID,I2D
MK01_HUMAN	5594	IEX1_HUMAN	8870	0.86	experiments:in vitro,in vivo,Biochemical Activity,protein kinase assay;pmids:12356731,16456541;sources:HPRD,BioGRID,MINT,I2D
SYUG_HUMAN	6623	MK01_HUMAN	5594	0.65	experiments:in vivo,Affinity Capture-Western;pmids:12121974;sources:HPRD,BioGRID,I2D
MK01_HUMAN	5594	DUS5_HUMAN	1847	0.67	experiments:in vitro,in vivo,Two-hybrid;pmids:15713638;sources:HPRD,I2D
MPKS1_HUMAN	8649	MK01_HUMAN	5594	0.73	experiments:in vitro,Reconstituted Complex;pmids:11266467;sources:HPRD,BioGRID,I2D
KLF11_HUMAN	8462	MK01_HUMAN	5594	0.65	experiments:in vitro,in vivo;pmids:12006497,16713569;sources:HPRD,I2D,Lim06
MK01_HUMAN	5594	NEB2_HUMAN	84687	0.55	experiments:in vitro,in vivo;pmids:15728359;sources:HPRD,I2D
MK01_HUMAN	5594	TNR25_HUMAN	8718	0.55	experiments:in vitro,in vivo;pmids:11606045;sources:HPRD,I2D
AN32A_HUMAN	8125	APEX1_HUMAN	328	0.65	experiments:in vitro,Affinity Capture-Western;pmids:12524539;sources:HPRD,BioGRID,I2D
MK01_HUMAN	5594	IQGA1_HUMAN	8826	0.06	experiments:in vitro,in vivo;sources:HPRD,I2D
PEA15_HUMAN	8682	MK01_HUMAN	5594	0.88	experiments:in vitro,in vivo,Two-hybrid,Reconstituted Complex,anti tag coimmunoprecipitation;pmids:11702783,17255949;sources:HPRD,BioGRID,MINT,I2D
KS6A4_HUMAN	8986	MK01_HUMAN	5594	0.62	experiments:in vitro,in vivo;pmids:9687510;species:Mus musculus (Mouse);sources:HPRD,I2D
NEK2_HUMAN	4751	MK01_HUMAN	5594	0.78	experiments:in vitro,in vivo,Two-hybrid,Affinity Capture-Western,Reconstituted Complex;pmids:15358203;sources:HPRD,BioGRID,I2D
DYR1B_HUMAN	9149	MK01_HUMAN	5594	0.65	experiments:in vitro,Biochemical Activity;pmids:10910078;sources:HPRD,BioGRID,I2D
MKNK2_HUMAN	2872	MK01_HUMAN	5594	0.96	experiments:in vitro,Two-hybrid,Affinity Capture-Western,Reconstituted Complex;pmids:9155017,11013076,12897141;species:Mus musculus (Mouse);sources:HPRD,BioGRID,HomoMINT,I2D
MK01_HUMAN	5594	RGS19_HUMAN	10287	0.55	experiments:in vitro,in vivo;pmids:10993892;sources:HPRD,I2D
HDAC4_HUMAN	9759	MK01_HUMAN	5594	0.73	experiments:in vitro,Affinity Capture-Western,Biochemical Activity;pmids:11114188;sources:HPRD,BioGRID,I2D
MK01_HUMAN	5594	GAB2_HUMAN	9846	0.55	experiments:in vitro,in vivo;pmids:15356145;sources:HPRD,I2D
SET_HUMAN	6418	APEX1_HUMAN	328	0.78	experiments:in vitro,in vivo,Affinity Capture-Western;pmids:12628186,12524539,16189514;sources:HPRD,BioGRID,I2D,Rual05
MK01_HUMAN	5594	FRS3_HUMAN	10817	0.67	experiments:in vitro,in vivo,Two-hybrid;pmids:15485655;sources:HPRD,I2D
UBR5_HUMAN	51366	MK01_HUMAN	5594	0.74	experiments:in vitro,in vivo,Biochemical Activity,Affinity Capture-Western;pmids:12594221;sources:HPRD,BioGRID,I2D
MK01_HUMAN	5594	PYR1_HUMAN	790	0.52	experiments:in vitro;pmids:12438317;sources:HPRD,I2D
PEBP1_HUMAN	5037	MK01_HUMAN	5594	0.84	experiments:in vitro,in vivo,Reconstituted Complex;pmids:10757792,10490027;sources:HPRD,BioGRID,I2D
MK01_HUMAN	5594	GORS2_HUMAN	26003	0.52	experiments:in vitro;pmids:11408587;sources:HPRD,I2D
TPR_HUMAN	7175	MK01_HUMAN	5594	0.67	experiments:in vitro,in vivo,Biochemical Activity;pmids:12594221;sources:HPRD,BioGRID,I2D
FHL3_HUMAN	2275	MK01_HUMAN	5594	0.52	experiments:in vitro;pmids:14729955;sources:HPRD,I2D
TNIP1_HUMAN	10318	MK01_HUMAN	5594	0.88	experiments:in vitro,in vivo,Two-hybrid,Reconstituted Complex,Affinity Capture-Western;pmids:12220502,16713569;sources:HPRD,BioGRID,I2D,Lim06
MK01_HUMAN	5594	TOB1_HUMAN	10140	0.89	experiments:in vitro,in vivo,Two-hybrid,Affinity Capture-Western,Reconstituted Complex,Biochemical Activity;pmids:12151396,12050114;sources:HPRD,BioGRID,I2D
MAPK5_HUMAN	8550	MK01_HUMAN	5594	0.55	experiments:in vitro,in vivo;pmids:9628874;sources:HPRD,I2D
UBC9_HUMAN	7329	APEX1_HUMAN	328	0.76	experiments:in vitro,Two-hybrid;pmids:12110916,16189514,16713569;sources:HPRD,I2D,Rual05,Lim06
MKNK1_HUMAN	8569	MK01_HUMAN	5594	0.83	experiments:in vitro,Two-hybrid,Reconstituted Complex;pmids:9155017;species:Mus musculus (Mouse);sources:HPRD,BioGRID,HomoMINT,I2D
MK01_HUMAN	5594	DUS16_HUMAN	80824	0.82	experiments:in vivo,Affinity Capture-Western;pmids:11489891,12794087;species:Saccharomyces cerevisiae (Baker's yeast);sources:HPRD,BioGRID,I2D,Ortho
MK01_HUMAN	5594	ERF_HUMAN	2077	0.55	experiments:in vitro,in vivo;pmids:10330152;sources:HPRD,I2D
KSR2_HUMAN	283455	MK01_HUMAN	5594	0.52	experiments:in vitro;pmids:12975377;sources:HPRD,I2D
MK01_HUMAN	5594	NDE1_HUMAN	54820	0.52	experiments:in vitro;pmids:12556484;sources:HPRD,I2D
MK01_HUMAN	5594	GBRR1_HUMAN	2569	0.52	experiments:in vitro;pmids:12175859;sources:HPRD,I2D
SMAD4_HUMAN	4089	PSG2_HUMAN	5670	0.63	experiments:Two-hybrid;pmids:15231748;sources:HPRD,MINT,I2D,Colland04
SMAD4_HUMAN	4089	CP057_HUMAN	79650	0.73	experiments:Two-hybrid;pmids:16189514,15231748;sources:HPRD,MINT,I2D,Rual05,Colland04
ATN1_HUMAN	1822	BAT2_HUMAN	7916	0.63	experiments:Two-hybrid;pmids:16713569;sources:HPRD,IntAct,MINT,I2D,Lim06
MK01_HUMAN	5594	VINEX_HUMAN	10174	0.73	experiments:in vivo,Biochemical Activity,Affinity Capture-Western;pmids:15184391;sources:HPRD,BioGRID,I2D
MK04_HUMAN	5596	MK04_HUMAN	5596	0.52	experiments:in vivo;pmids:1319925;sources:HPRD,I2D
KPCA_HUMAN	5578	KPCA_HUMAN	5578	0.59	experiments:in vitro;pmids:11238007;species:Rattus norvegicus (Rat);sources:HPRD,I2D
GBLP_HUMAN	10399	KPCA_HUMAN	5578	0.65	experiments:in vivo,Affinity Capture-Western;pmids:12435334;sources:HPRD,BioGRID,I2D
KPCZ_HUMAN	5590	KPCA_HUMAN	5578	0.66	experiments:in vitro,in vivo;pmids:12162751,10339425,8856079;sources:HPRD,I2D
KPCA_HUMAN	5578	RAD_HUMAN	6236	0.62	experiments:in vitro;pmids:7876254,9677319;sources:HPRD,I2D
KPCA_HUMAN	5578	OPSD_HUMAN	6010	0.66	experiments:in vitro,in vivo;pmids:11498053,11910029,8617805,9099669;sources:HPRD,I2D
KPCA_HUMAN	5578	DDX5_HUMAN	1655	0.52	experiments:in vitro;pmids:7525583;sources:HPRD,I2D
SCTR_HUMAN	6344	KPCA_HUMAN	5578	0.52	experiments:in vitro;pmids:9506976;sources:HPRD,I2D
SEMG1_HUMAN	6406	KPCA_HUMAN	5578	0.65	experiments:in vitro,in vivo;pmids:12399526,16713569;sources:HPRD,I2D,Lim06
KCND2_HUMAN	3751	FLNC_HUMAN	2318	0.77	experiments:in vitro,Two-hybrid,Reconstituted Complex;pmids:11102480;sources:HPRD,BioGRID,I2D
ATN1_HUMAN	1822	BAT3_HUMAN	7917	0.63	experiments:Two-hybrid;pmids:16713569;sources:HPRD,IntAct,MINT,I2D,Lim06
SEMG2_HUMAN	6407	KPCA_HUMAN	5578	0.55	experiments:in vitro,in vivo;pmids:12399526;sources:HPRD,I2D
TERT_HUMAN	7015	KPCA_HUMAN	5578	0.55	experiments:in vitro,in vivo;pmids:9837921;sources:HPRD,I2D
KPCA_HUMAN	5578	SRC_HUMAN	6714	0.55	experiments:in vitro,in vivo;pmids:2996780;sources:HPRD,I2D
SMAD4_HUMAN	4089	RU17_HUMAN	6625	0.63	experiments:Two-hybrid;pmids:15231748;sources:HPRD,MINT,I2D,Colland04
KPCA_HUMAN	5578	P53_HUMAN	7157	0.66	experiments:in vitro,in vivo;pmids:9935181,1454855,9571186,16713569;sources:HPRD,I2D,Lim06
STAG1_HUMAN	10274	SMAD9_HUMAN	4093	0.63	experiments:Two-hybrid;pmids:15231748;sources:HPRD,I2D,Colland04
KPCA_HUMAN	5578	VINC_HUMAN	7414	0.55	experiments:in vitro,in vivo;pmids:11741957;sources:HPRD,I2D
KPCA_HUMAN	5578	VTNC_HUMAN	7448	0.52	experiments:in vitro;pmids:9030777;sources:HPRD,I2D
KPCA_HUMAN	5578	NCF1_HUMAN	653361	0.81	experiments:in vitro,protein kinase assay;pmids:11145703,8089108,12056906,17069809;sources:HPRD,MINT,I2D
KPCA_HUMAN	5578	CXB1_HUMAN	2705	0.55	experiments:in vitro,in vivo;pmids:8390988;sources:HPRD,I2D
APOA1_HUMAN	335	APOF_HUMAN	319	0.58	experiments:in vitro,copurification;pmids:6816269;sources:HPRD,BioGRID,I2D
KPCA_HUMAN	5578	RL10_HUMAN	6134	0.62	experiments:in vitro;pmids:9016777,12138090;sources:HPRD,I2D
XK_HUMAN	7504	KPCA_HUMAN	5578	0.52	experiments:in vivo;pmids:9647734;sources:HPRD,I2D
KPCA_HUMAN	5578	ITB2_HUMAN	3689	0.52	experiments:in vitro;pmids:11700305;sources:HPRD,I2D
KPCA_HUMAN	5578	PTN12_HUMAN	5782	0.52	experiments:in vitro;pmids:7520867;sources:HPRD,I2D
KSYK_HUMAN	6850	KPCA_HUMAN	5578	0.52	experiments:in vitro;pmids:12881490;sources:HPRD,I2D
KPCA_HUMAN	5578	SNP25_HUMAN	6616	0.52	experiments:in vivo;pmids:12459461;sources:HPRD,I2D
KPCA_HUMAN	5578	NFAC1_HUMAN	4772	0.62	experiments:in vitro;pmids:9072970,12351631;sources:HPRD,I2D
KPCA_HUMAN	5578	DLX3_HUMAN	1747	0.55	experiments:in vitro,in vivo;pmids:11343707;sources:HPRD,I2D
TIAM1_HUMAN	7074	KPCA_HUMAN	5578	0.67	experiments:in vitro,in vivo,Biochemical Activity;pmids:10212259;sources:HPRD,BioGRID,I2D
V1AR_HUMAN	552	KPCA_HUMAN	5578	0.65	experiments:in vivo,Affinity Capture-Western;pmids:10858434;sources:HPRD,BioGRID,I2D
CALR_HUMAN	811	LRP1_HUMAN	4035	0.75	experiments:in vivo,Affinity Capture-Western;pmids:14980518,12821648;sources:HPRD,BioGRID,I2D
RGS2_HUMAN	5997	KPCA_HUMAN	5578	0.67	experiments:in vitro,in vivo,Biochemical Activity;pmids:11063746;sources:HPRD,BioGRID,I2D
MYLK_HUMAN	4638	KPCA_HUMAN	5578	0.52	experiments:in vitro;pmids:3160694;sources:HPRD,I2D
KPCA_HUMAN	5578	CASR_HUMAN	846	0.52	experiments:in vitro;pmids:9694886;sources:HPRD,I2D
C1QBP_HUMAN	708	KPCA_HUMAN	5578	0.88	experiments:in vitro,in vivo,Two-hybrid,Reconstituted Complex,Affinity Capture-Western;pmids:10831594,16713569;sources:HPRD,BioGRID,I2D,Lim06
KPCA_HUMAN	5578	GPM6A_HUMAN	2823	0.52	experiments:in vitro;pmids:12359212;sources:HPRD,I2D
1433Z_HUMAN	7534	KPCA_HUMAN	5578	0.77	experiments:in vitro,in vivo,Affinity Capture-Western;pmids:11950841,16713569;sources:HPRD,BioGRID,I2D,Lim06
KPCA_HUMAN	5578	DGKZ_HUMAN	8525	0.65	experiments:in vitro,in vivo;pmids:12890670,9716136;sources:HPRD,I2D
KPCA_HUMAN	5578	ADDG_HUMAN	120	0.55	experiments:in vitro,in vivo;pmids:11895774;sources:HPRD,I2D
BTG2_HUMAN	7832	KPCA_HUMAN	5578	0.52	experiments:in vitro;pmids:11237868;sources:HPRD,I2D
TEP1_HUMAN	7011	KPCA_HUMAN	5578	0.65	experiments:in vitro,in vivo;pmids:9837921,16713569;sources:HPRD,I2D,Lim06
CALX_HUMAN	821	LRP1_HUMAN	4035	0.65	experiments:in vivo,Affinity Capture-Western;pmids:14980518;sources:HPRD,BioGRID,I2D
KPCA_HUMAN	5578	GMFB_HUMAN	2764	0.52	experiments:in vitro;pmids:9030586;sources:HPRD,I2D
ARHG1_HUMAN	9138	KPCA_HUMAN	5578	0.52	experiments:in vivo;pmids:12754211;sources:HPRD,I2D
OGG1_HUMAN	4968	KPCA_HUMAN	5578	0.73	experiments:in vivo,Affinity Capture-Western,Biochemical Activity;pmids:12034821;sources:HPRD,BioGRID,I2D
RAC1_HUMAN	5879	KPCA_HUMAN	5578	0.65	experiments:in vivo,colocalization by immunostaining;pmids:11284700,16628218;sources:HPRD,MINT,I2D
KPCA_HUMAN	5578	PA2G4_HUMAN	5036	0.55	experiments:in vitro,in vivo;pmids:11325528;sources:HPRD,I2D
KPCA_HUMAN	5578	NEUG_HUMAN	4900	0.52	experiments:in vitro;pmids:8080473;sources:HPRD,I2D
KPCA_HUMAN	5578	PLD1_HUMAN	5337	0.77	experiments:in vitro,in vivo,Affinity Capture-Western;pmids:12839565,10441128;sources:HPRD,BioGRID,I2D
PLD2_HUMAN	5338	KPCA_HUMAN	5578	0.65	experiments:in vivo,Affinity Capture-Western;pmids:11042115;sources:HPRD,BioGRID,I2D
KPCA_HUMAN	5578	HAND1_HUMAN	9421	0.67	experiments:in vitro,in vivo,Biochemical Activity;pmids:14636580;sources:HPRD,BioGRID,I2D
CO3_HUMAN	718	LRP1_HUMAN	4035	0.52	experiments:in vivo;pmids:10608878;sources:HPRD,I2D
HAND2_HUMAN	9464	KPCA_HUMAN	5578	0.67	experiments:in vitro,in vivo,Biochemical Activity;pmids:14636580;sources:HPRD,BioGRID,I2D
KPCA_HUMAN	5578	CFTR_HUMAN	1080	0.52	experiments:in vitro;pmids:1377674;sources:HPRD,I2D
CISH_HUMAN	1154	KPCA_HUMAN	5578	0.59	experiments:in vitro;pmids:12618484;species:Mus musculus (Mouse);sources:HPRD,I2D
KPCA_HUMAN	5578	RGS7_HUMAN	6000	0.52	experiments:in vitro;pmids:12077120;sources:HPRD,I2D
KPCA_HUMAN	5578	SNP23_HUMAN	8773	0.52	experiments:in vitro;pmids:12930825;sources:HPRD,I2D
FSCN1_HUMAN	6624	KPCA_HUMAN	5578	0.77	experiments:in vitro,in vivo,Affinity Capture-Western,Reconstituted Complex;pmids:14532112;sources:HPRD,BioGRID,I2D
KPCA_HUMAN	5578	OCLN_HUMAN	4950	0.52	experiments:in vitro;pmids:11502742;sources:HPRD,I2D
DLG4_HUMAN	1742	KPCA_HUMAN	5578	0.82	experiments:in vivo,Affinity Capture-Western;pmids:11937501,16713569;species:Rattus norvegicus (Rat);sources:HPRD,BioGRID,HomoMINT,I2D,Lim06
KPCA_HUMAN	5578	STXB1_HUMAN	6812	0.66	experiments:in vitro,in vivo;pmids:8631738,12519779,12950453;sources:HPRD,I2D
C4BPA_HUMAN	722	LRP1_HUMAN	4035	0.55	experiments:in vitro,in vivo;pmids:11705989;sources:HPRD,I2D
KPCA_HUMAN	5578	SPAG1_HUMAN	6674	0.52	experiments:in vitro;pmids:11517287;sources:HPRD,I2D
KPCA_HUMAN	5578	PEA15_HUMAN	8682	0.52	experiments:in vitro;pmids:9721757;sources:HPRD,I2D
CP135_HUMAN	9662	SMAD9_HUMAN	4093	0.63	experiments:Two-hybrid;pmids:15231748;sources:HPRD,MINT,I2D,Colland04
GNA12_HUMAN	2768	KPCA_HUMAN	5578	0.55	experiments:in vitro,in vivo;pmids:8647866;sources:HPRD,I2D
KPCA_HUMAN	5578	GRM1_HUMAN	2911	0.52	experiments:in vitro;pmids:10823959;sources:HPRD,I2D
AKAP5_HUMAN	9495	KPCA_HUMAN	5578	0.77	experiments:in vivo,coimmunoprecipitation,experimental interaction detection;pmids:11557526,8599116;sources:HPRD,DIP,I2D
AKA12_HUMAN	9590	KPCA_HUMAN	5578	0.65	experiments:in vitro,Affinity Capture-Western;pmids:11316952;sources:HPRD,BioGRID,I2D
KPCA_HUMAN	5578	RGS19_HUMAN	10287	0.62	experiments:in vivo;pmids:10760275,10993892;sources:HPRD,I2D
1433G_HUMAN	7532	KPCA_HUMAN	5578	0.65	experiments:in vivo,Affinity Capture-Western;pmids:10433554;sources:HPRD,BioGRID,I2D
KPCA_HUMAN	5578	C163A_HUMAN	9332	0.67	experiments:in vitro,in vivo,Two-hybrid;pmids:11298324;sources:HPRD,I2D
CTGF_HUMAN	1490	LRP1_HUMAN	4035	0.52	experiments:in vivo;pmids:14585398;sources:HPRD,I2D
KPCA_HUMAN	5578	TRPV6_HUMAN	55503	0.55	experiments:in vitro,in vivo;pmids:11248124;sources:HPRD,I2D
KPCA_HUMAN	5578	GSK3A_HUMAN	2931	0.66	experiments:in vitro,in vivo;pmids:11035810,11884598,11749387,12054501;sources:HPRD,I2D
KPCA_HUMAN	5578	PLCB1_HUMAN	23236	0.52	experiments:in vivo;pmids:11278470;sources:HPRD,I2D
KPCA_HUMAN	5578	HSPB8_HUMAN	26353	0.52	experiments:in vitro;pmids:11342557;sources:HPRD,I2D
KPCA_HUMAN	5578	PEBP1_HUMAN	5037	0.65	experiments:in vitro,in vivo;pmids:14654844,12551925;sources:HPRD,I2D,BIND
KPCA_HUMAN	5578	CLAT_HUMAN	1103	0.66	experiments:in vitro,in vivo;pmids:12486117,10861222,15381704;sources:HPRD,I2D
DPOLB_HUMAN	5423	KPCA_HUMAN	5578	0.52	experiments:in vitro;pmids:2040602;sources:HPRD,I2D
KPCA_HUMAN	5578	MARCS_HUMAN	4082	0.66	experiments:in vitro,in vivo;pmids:11930178,8557118,8034575,2473066;sources:HPRD,I2D
FURIN_HUMAN	5045	LRP1_HUMAN	4035	0.65	experiments:in vitro,in vivo;pmids:8546712,2112085;sources:HPRD,I2D
KPCA_HUMAN	5578	PI2R_HUMAN	5739	0.52	experiments:in vitro;pmids:9722557;sources:HPRD,I2D
ADCY5_HUMAN	111	KPCA_HUMAN	5578	0.62	experiments:in vitro;pmids:8206971,7759492;sources:HPRD,I2D
KPCA_HUMAN	5578	EDF1_HUMAN	8721	0.55	experiments:in vitro,in vivo;pmids:10816571;sources:HPRD,I2D
SDPR_HUMAN	8436	KPCA_HUMAN	5578	0.52	experiments:in vitro;pmids:9566962;sources:HPRD,I2D
KCNE4_HUMAN	23704	KPCA_HUMAN	5578	0.52	experiments:in vitro;pmids:12670483;sources:HPRD,I2D
KPCA_HUMAN	5578	ADAP1_HUMAN	11033	0.52	experiments:in vitro;pmids:12893243;sources:HPRD,I2D
AFAP1_HUMAN	60312	KPCA_HUMAN	5578	0.74	experiments:in vitro,in vivo,Reconstituted Complex;pmids:12134071;sources:HPRD,BioGRID
TRI29_HUMAN	23650	KPCA_HUMAN	5578	0.65	experiments:in vitro,Two-hybrid;pmids:7644499;sources:HPRD,I2D
PDLI7_HUMAN	9260	KPCA_HUMAN	5578	0.62	experiments:in vitro;pmids:8940095,16713569;sources:HPRD,I2D,Lim06
STXB3_HUMAN	6814	KPCA_HUMAN	5578	0.55	experiments:in vitro,in vivo;pmids:10194441;sources:HPRD,I2D
TRFL_HUMAN	4057	LRP1_HUMAN	4035	0.52	experiments:in vivo;pmids:1464627;sources:HPRD,I2D
KPCA_HUMAN	5578	TNNI3_HUMAN	7137	0.63	experiments:in vitro;pmids:15134451,14596793,11904166,9346285,11121119,2584239,8798526;sources:HPRD,I2D
KPCA_HUMAN	5578	HABP4_HUMAN	22927	0.67	experiments:in vitro,in vivo,Biochemical Activity;pmids:14699138;sources:HPRD,BioGRID,I2D
KPCA_HUMAN	5578	GBRR1_HUMAN	2569	0.62	experiments:in vitro;pmids:12175859,10779366;sources:HPRD,I2D
GBRR2_HUMAN	2570	KPCA_HUMAN	5578	0.52	experiments:in vitro;pmids:9839716;sources:HPRD,I2D
KPCA_HUMAN	5578	PP14A_HUMAN	94274	0.55	experiments:in vitro,in vivo;pmids:15003508;sources:HPRD,I2D
KPCA_HUMAN	5578	THOC5_HUMAN	8563	0.52	experiments:in vitro;pmids:15221008;sources:HPRD,I2D
KPCA_HUMAN	5578	GRIA2_HUMAN	2891	0.7	experiments:in vivo;pmids:11466413,10501226,12805550,11007883,8848293,12058067;species:Rattus norvegicus (Rat);sources:HPRD,HomoMINT,I2D
KPCA_HUMAN	5578	HMGB1_HUMAN	3146	0.52	experiments:in vitro;pmids:10617144;sources:HPRD,I2D
KPCA_HUMAN	5578	RARA_HUMAN	5914	0.52	experiments:in vivo;pmids:12000751;sources:HPRD,I2D
LIPC_HUMAN	3990	LRP1_HUMAN	4035	0.74	experiments:in vitro,in vivo,Reconstituted Complex;pmids:7721852;sources:HPRD,BioGRID,I2D
KPCA_HUMAN	5578	SDC4_HUMAN	6385	0.63	experiments:in vitro;pmids:11916978,9556568,14670076;sources:HPRD,I2D
LBN_HUMAN	132884	SMAD9_HUMAN	4093	0.63	experiments:Two-hybrid;pmids:15231748;sources:HPRD,MINT,I2D,Colland04
KPCA_HUMAN	5578	TNNT2_HUMAN	7139	0.75	experiments:in vitro,Two-hybrid;pmids:8798526,2584239;sources:HPRD,I2D
GBLP_HUMAN	10399	KPCB_HUMAN	5579	0.87	experiments:in vitro,in vivo,Affinity Capture-Western,Reconstituted Complex;pmids:10480917,16189514;sources:HPRD,BioGRID,Rual05
KPCB_HUMAN	5579	NCF1_HUMAN	653361	0.87	experiments:in vitro,in vivo,Affinity Capture-Western,protein kinase assay;pmids:11120743,11145703,8089108,12056906,17069809;sources:HPRD,BioGRID,MINT,I2D
KPCB_HUMAN	5579	BTK_HUMAN	695	0.84	experiments:in vitro,in vivo,Reconstituted Complex;pmids:11598012,12679936;sources:HPRD,BioGRID
NPHP1_HUMAN	4867	FLNC_HUMAN	2318	0.77	experiments:in vitro,in vivo,Two-hybrid;pmids:12006559,16713569;sources:HPRD,I2D,Lim06
MK_HUMAN	4192	LRP1_HUMAN	4035	0.77	experiments:in vitro,in vivo,Affinity Capture-MS;pmids:10772929,16713569;sources:HPRD,BioGRID,I2D,Lim06
BMPR2_HUMAN	659	KPCB_HUMAN	5579	0.59	experiments:in vitro;pmids:15188402;species:Mus musculus (Mouse);sources:HPRD,I2D
RGS2_HUMAN	5997	KPCB_HUMAN	5579	0.77	experiments:in vitro,in vivo,Biochemical Activity;pmids:11063746,16189514;sources:HPRD,BioGRID,Rual05
CISH_HUMAN	1154	KPCB_HUMAN	5579	0.59	experiments:in vitro;pmids:12618484;species:Mus musculus (Mouse);sources:HPRD,I2D
PAI1_HUMAN	5054	LRP1_HUMAN	4035	0.77	experiments:in vitro,in vivo,Affinity Capture-Western;pmids:15001579,16713569;sources:HPRD,BioGRID,I2D,Lim06
MK06_HUMAN	5597	KPCB_HUMAN	5579	0.62	experiments:in vivo;pmids:8626698,16189514;sources:HPRD,Rual05
IF6_HUMAN	3692	KPCB_HUMAN	5579	0.77	experiments:in vitro,in vivo,Two-hybrid;pmids:14654845,16189514;sources:HPRD,Rual05
GNA13_HUMAN	10672	KPCB_HUMAN	5579	0.75	experiments:in vivo,Biochemical Activity;pmids:8824244,16189514;sources:HPRD,BioGRID,Rual05
GSK3B_HUMAN	2932	KPCB_HUMAN	5579	0.62	experiments:in vitro;pmids:1324914,16189514;sources:HPRD,Rual05
PDPK1_HUMAN	5170	KPCB_HUMAN	5579	0.83	experiments:in vivo,Reconstituted Complex;pmids:11376011,16189514;sources:HPRD,BioGRID,Rual05
1433G_HUMAN	7532	KPCB_HUMAN	5579	0.75	experiments:in vivo,Affinity Capture-Western;pmids:10433554,16189514;sources:HPRD,BioGRID,Rual05
PDLI5_HUMAN	10611	KPCB_HUMAN	5579	0.84	experiments:in vivo,Two-hybrid,Affinity Capture-Western;pmids:8940095,16189514,16713569;sources:HPRD,BioGRID,Rual05,Lim06
TPA_HUMAN	5327	LRP1_HUMAN	4035	0.84	experiments:in vitro,in vivo,Reconstituted Complex;pmids:10632583,1502153;sources:HPRD,BioGRID,I2D
AFAP1_HUMAN	60312	KPCB_HUMAN	5579	0.83	experiments:in vitro,Reconstituted Complex;pmids:12134071,16189514;sources:HPRD,BioGRID,Rual05
PKCB1_HUMAN	23613	KPCB_HUMAN	5579	0.62	experiments:in vitro;pmids:11003709,16713569;sources:HPRD,Lim06
RIPK4_HUMAN	54101	KPCB_HUMAN	5579	0.77	experiments:in vitro,Two-hybrid,Affinity Capture-Western,Biochemical Activity;pmids:11278382;sources:HPRD,BioGRID
PDLI7_HUMAN	9260	KPCB_HUMAN	5579	0.63	experiments:in vitro;pmids:8940095,16189514,16713569;sources:HPRD,Rual05,Lim06
NMDZ1_HUMAN	2902	KPCB_HUMAN	5579	0.59	experiments:in vivo;pmids:10862698;species:Mus musculus (Mouse);sources:HPRD,I2D
UPAR_HUMAN	5329	LRP1_HUMAN	4035	0.77	experiments:in vitro,Affinity Capture-Western,Reconstituted Complex;pmids:11359936;sources:HPRD,BioGRID,I2D
ARI1B_HUMAN	57492	SMAD9_HUMAN	4093	0.63	experiments:Two-hybrid;pmids:15231748;sources:HPRD,MINT,I2D,Colland04
MA1C1_HUMAN	57134	SMAD9_HUMAN	4093	0.63	experiments:Two-hybrid;pmids:15231748;sources:HPRD,MINT,I2D,Colland04
KPCE_HUMAN	5581	KPCE_HUMAN	5581	0.66	experiments:in vitro,in vivo;pmids:12640464,11062054,10945988;sources:HPRD,I2D
GBLP_HUMAN	10399	KPCE_HUMAN	5581	0.88	experiments:in vitro,in vivo,far western blotting,Affinity Capture-Western,Reconstituted Complex;pmids:11956211,11709417;sources:HPRD,BioGRID,I2D
SRC_HUMAN	6714	KPCE_HUMAN	5581	0.59	experiments:in vitro;pmids:11834516;species:Mus musculus (Mouse);sources:HPRD,I2D
TIAM1_HUMAN	7074	KPCE_HUMAN	5581	0.65	experiments:in vitro,Biochemical Activity;pmids:10212259;sources:HPRD,BioGRID,I2D
CNN1_HUMAN	1264	KPCE_HUMAN	5581	0.52	experiments:in vivo;pmids:9312127;sources:HPRD,I2D
COPB_HUMAN	1315	KPCE_HUMAN	5581	0.62	experiments:in vivo;pmids:11897493,16713569;sources:HPRD,I2D,Lim06
HXK2_HUMAN	3099	KPCE_HUMAN	5581	0.67	experiments:in vitro,in vivo,Affinity Capture-Western;pmids:12663490;sources:HPRD,BioGRID,I2D
SCN3A_HUMAN	6328	LRP1_HUMAN	4035	0.65	experiments:in vitro,Two-hybrid;pmids:10827173;sources:HPRD,BioGRID
KPCE_HUMAN	5581	TRPV1_HUMAN	7442	0.65	experiments:in vitro,in vivo;pmids:14523239,11884385;sources:HPRD,I2D
CFTR_HUMAN	1080	KPCE_HUMAN	5581	0.65	experiments:in vivo,Affinity Capture-Western;pmids:11956211;sources:HPRD,BioGRID,I2D
NMDE4_HUMAN	2906	KPCE_HUMAN	5581	0.52	experiments:in vivo;pmids:10862698;sources:HPRD,I2D
PK3CB_HUMAN	5291	KPCE_HUMAN	5581	0.65	experiments:in vivo,Affinity Capture-Western;pmids:9822674;sources:HPRD,BioGRID,I2D
AKAP9_HUMAN	10142	KPCE_HUMAN	5581	0.55	experiments:in vitro,in vivo;pmids:10945988;sources:HPRD,I2D
GNA13_HUMAN	10672	KPCE_HUMAN	5581	0.65	experiments:in vitro,Biochemical Activity;pmids:8824244;sources:HPRD,BioGRID,I2D
VDAC1_HUMAN	7416	KPCE_HUMAN	5581	0.85	experiments:in vitro,in vivo,Affinity Capture-Western,Reconstituted Complex,Biochemical Activity;pmids:12663490;species:Mus musculus (Mouse);sources:HPRD,BioGRID,I2D
PDPK1_HUMAN	5170	KPCE_HUMAN	5581	0.66	experiments:in vitro,in vivo;pmids:11062054,12640464,10945988;sources:HPRD,I2D
KPCD1_HUMAN	5587	KPCE_HUMAN	5581	0.52	experiments:in vivo;pmids:10092595;sources:HPRD,I2D
PDLI5_HUMAN	10611	KPCE_HUMAN	5581	0.82	experiments:Two-hybrid;pmids:8940095,16713569;species:Rattus norvegicus (Rat),Mus musculus (Mouse);sources:HPRD,BioGRID,I2D,Lim06
TSP1_HUMAN	7057	LRP1_HUMAN	4035	0.85	experiments:in vitro,in vivo,Reconstituted Complex;pmids:9045712,14991768,7775583;sources:HPRD,BioGRID,I2D
COPB2_HUMAN	9276	KPCE_HUMAN	5581	0.83	experiments:in vitro,Affinity Capture-Western,Affinity Capture-MS;pmids:9360998,11897493;sources:HPRD,BioGRID,I2D
KPCE_HUMAN	5581	ADAP1_HUMAN	11033	0.65	experiments:in vitro,Biochemical Activity;pmids:12893243;sources:HPRD,BioGRID,I2D
AFAP1_HUMAN	60312	KPCE_HUMAN	5581	0.73	experiments:in vitro,Reconstituted Complex;pmids:12134071;sources:HPRD,BioGRID
DCE2_HUMAN	2572	KPCE_HUMAN	5581	0.65	experiments:in vitro,Biochemical Activity;pmids:15147202;sources:HPRD,BioGRID,I2D
KPCE_HUMAN	5581	DCE1_HUMAN	2571	0.67	experiments:in vitro,in vivo,Biochemical Activity;pmids:15147202;sources:HPRD,BioGRID,I2D
NMDZ1_HUMAN	2902	KPCE_HUMAN	5581	0.59	experiments:in vivo;pmids:10862698;species:Mus musculus (Mouse);sources:HPRD,I2D
KPCE_HUMAN	5581	PP14A_HUMAN	94274	0.55	experiments:in vitro,in vivo;pmids:15003508;sources:HPRD,I2D
EIF3E_HUMAN	3646	SMAD9_HUMAN	4093	0.73	experiments:Two-hybrid;pmids:16189514,15231748;sources:HPRD,MINT,I2D,Rual05,Colland04
KPCD_HUMAN	5580	KPCD_HUMAN	5580	0.91	experiments:in vitro,in vivo,protein kinase assay;pmids:11352632,9305920,17603046;species:Mus musculus (Mouse),Rattus norvegicus (Rat);sources:HPRD,MINT,I2D
KPCZ_HUMAN	5590	KPCD_HUMAN	5580	0.65	experiments:in vitro,in vivo;pmids:11381116,12162751;sources:HPRD,I2D
PDGFB_HUMAN	5155	LRP1_HUMAN	4035	0.73	experiments:in vivo,Reconstituted Complex;pmids:11854294;sources:HPRD,BioGRID,I2D
KPCD_HUMAN	5580	NCF1_HUMAN	653361	0.82	experiments:in vitro,in vivo,protein kinase assay;pmids:11145703,8089108,12056906,17069809;sources:HPRD,MINT,I2D
KPCD_HUMAN	5580	ITB2_HUMAN	3689	0.52	experiments:in vitro;pmids:11700305;sources:HPRD,I2D
KPCD_HUMAN	5580	CBP_HUMAN	1387	0.55	experiments:in vitro,in vivo;pmids:11463380;sources:HPRD,I2D
KPCD_HUMAN	5580	MEP1B_HUMAN	4225	0.52	experiments:in vitro;pmids:12941954;sources:HPRD,I2D
KPCD_HUMAN	5580	NF2L2_HUMAN	4780	0.52	experiments:in vitro;pmids:12198130;sources:HPRD,I2D
KPCD_HUMAN	5580	IRK4_HUMAN	3761	0.62	experiments:in vitro;pmids:10206975,11713246;sources:HPRD,I2D
KPCD_HUMAN	5580	STAT1_HUMAN	6772	0.85	experiments:in vitro,in vivo,Two-hybrid,Affinity Capture-Western;pmids:7543024,9355737,14963018,11972023,11839738,15322115,7690989,12637327,12807916;sources:HPRD,BioGRID,I2D
SHC1_HUMAN	6464	KPCD_HUMAN	5580	0.83	experiments:in vivo,Affinity Capture-Western,Reconstituted Complex;pmids:12024011;species:Mus musculus (Mouse);sources:HPRD,BioGRID,I2D
TIAM1_HUMAN	7074	KPCD_HUMAN	5580	0.65	experiments:in vitro,Biochemical Activity;pmids:10212259;sources:HPRD,BioGRID,I2D
SRC_HUMAN	6714	LRP1_HUMAN	4035	0.77	experiments:in vitro,in vivo,Biochemical Activity;pmids:12789267,11854294;sources:HPRD,BioGRID,I2D
KPCD_HUMAN	5580	IL6RB_HUMAN	3572	0.67	experiments:in vitro,in vivo,Affinity Capture-Western;pmids:12361954;sources:HPRD,BioGRID,I2D
KPCD_HUMAN	5580	HNRPK_HUMAN	3190	0.52	experiments:in vitro;pmids:10329716;sources:HPRD,I2D
KPCD_HUMAN	5580	TAGL_HUMAN	6876	0.52	experiments:in vitro;pmids:11053353;sources:HPRD,I2D
PRKDC_HUMAN	5591	KPCD_HUMAN	5580	0.52	experiments:in vitro;pmids:9774685;sources:HPRD,I2D
FAK2_HUMAN	2185	KPCD_HUMAN	5580	0.65	experiments:in vivo,Affinity Capture-Western;pmids:11352632;sources:HPRD,BioGRID,I2D
KPCD_HUMAN	5580	DAB2_HUMAN	1601	0.52	experiments:in vitro;pmids:10542228;sources:HPRD,I2D
C1QBP_HUMAN	708	KPCD_HUMAN	5580	0.88	experiments:in vitro,in vivo,Two-hybrid,Reconstituted Complex,Affinity Capture-Western;pmids:10831594,16713569;sources:HPRD,BioGRID,I2D,Lim06
KPCD_HUMAN	5580	NCF4_HUMAN	4689	0.55	experiments:in vitro,in vivo;pmids:9804763;sources:HPRD,I2D
2A5G_HUMAN	5527	KPCD_HUMAN	5580	0.55	experiments:in vitro,in vivo;pmids:11959144;sources:HPRD,I2D
PLD2_HUMAN	5338	KPCD_HUMAN	5580	0.77	experiments:in vitro,in vivo,Affinity Capture-Western,Reconstituted Complex;pmids:11744693;sources:HPRD,BioGRID,I2D
ENPL_HUMAN	7184	LRP1_HUMAN	4035	0.52	experiments:in vivo;pmids:11861214;sources:HPRD,I2D
CHSS2_HUMAN	79586	SMAD9_HUMAN	4093	0.63	experiments:Two-hybrid;pmids:15231748;sources:HPRD,MINT,I2D,Colland04
KPCD_HUMAN	5580	FSCN1_HUMAN	6624	0.62	experiments:in vitro;pmids:8999969,8647875;sources:HPRD,I2D
KPCD_HUMAN	5580	EP300_HUMAN	2033	0.65	experiments:in vitro,in vivo;pmids:12379484,11020388;sources:HPRD,I2D
ADAM9_HUMAN	8754	KPCD_HUMAN	5580	0.67	experiments:in vitro,in vivo,Affinity Capture-Western;pmids:9857183;sources:HPRD,BioGRID,I2D
[truncated: 68,612 more rows]
